# Supplementary material for: Multi-omics analysis reveals glutathione metabolism-related immune suppression and constructs a prognostic model in lung adenocarcinoma
Source: Front Immunol. 2025 Jul 2;16:1608407. doi: 10.3389/fimmu.2025.1608407 (PMC12263636; doi:10.3389/fimmu.2025.1608407)
Supplement: Supplementary file 3 [file Table1.xlsx]

## Sheet: Supplementary S1 731MR
id.exposure	id.outcome	outcome	exposure	method	nsnp	b	se	pval	pve
Activated & resting Treg % CD4 Treg	LUAD	LUAD	Activated & resting Treg % CD4 Treg	MR Egger	13	-0.000539925	0.105926	0.996024	0.721042
Activated & resting Treg % CD4 Treg	LUAD	LUAD	Activated & resting Treg % CD4 Treg	Weighted median	13	-0.0386494	0.0682434	0.571158	0.721042
Activated & resting Treg % CD4 Treg	LUAD	LUAD	Activated & resting Treg % CD4 Treg	Inverse variance weighted	13	-0.00611396	0.0601254	0.919005	0.721042
Activated & resting Treg % CD4 Treg	LUAD	LUAD	Activated & resting Treg % CD4 Treg	Simple mode	13	-0.122684	0.106153	0.270286	0.721042
Activated & resting Treg % CD4 Treg	LUAD	LUAD	Activated & resting Treg % CD4 Treg	Weighted mode	13	-0.0463496	0.061083	0.462618	0.721042
Activated & resting Treg %CD4+	LUAD	LUAD	Activated & resting Treg %CD4+	MR Egger	16	0.194976	0.10457	0.083344	0.597722
Activated & resting Treg %CD4+	LUAD	LUAD	Activated & resting Treg %CD4+	Weighted median	16	0.016693	0.0784355	0.831463	0.597722
Activated & resting Treg %CD4+	LUAD	LUAD	Activated & resting Treg %CD4+	Inverse variance weighted	16	0.0586358	0.0595587	0.324868	0.597722
Activated & resting Treg %CD4+	LUAD	LUAD	Activated & resting Treg %CD4+	Simple mode	16	0.190741	0.133768	0.174372	0.597722
Activated & resting Treg %CD4+	LUAD	LUAD	Activated & resting Treg %CD4+	Weighted mode	16	-0.045548	0.102567	0.663325	0.597722
Activated & resting Treg AC	LUAD	LUAD	Activated & resting Treg AC	MR Egger	13	0.153927	0.238977	0.532704	0.432472
Activated & resting Treg AC	LUAD	LUAD	Activated & resting Treg AC	Weighted median	13	-0.0817421	0.105367	0.437876	0.432472
Activated & resting Treg AC	LUAD	LUAD	Activated & resting Treg AC	Inverse variance weighted	13	-0.0476099	0.0717685	0.507087	0.432472
Activated & resting Treg AC	LUAD	LUAD	Activated & resting Treg AC	Simple mode	13	-0.209589	0.172823	0.248564	0.432472
Activated & resting Treg AC	LUAD	LUAD	Activated & resting Treg AC	Weighted mode	13	-0.133681	0.178291	0.467824	0.432472
Activated & secreting Treg %CD4 Treg	LUAD	LUAD	Activated & secreting Treg %CD4 Treg	MR Egger	14	-0.0380784	0.0978222	0.703902	0.774056
Activated & secreting Treg %CD4 Treg	LUAD	LUAD	Activated & secreting Treg %CD4 Treg	Weighted median	14	0.0450029	0.0665298	0.498766	0.774056
Activated & secreting Treg %CD4 Treg	LUAD	LUAD	Activated & secreting Treg %CD4 Treg	Inverse variance weighted	14	0.027081	0.051217	0.596979	0.774056
Activated & secreting Treg %CD4 Treg	LUAD	LUAD	Activated & secreting Treg %CD4 Treg	Simple mode	14	0.17685	0.112786	0.14089	0.774056
Activated & secreting Treg %CD4 Treg	LUAD	LUAD	Activated & secreting Treg %CD4 Treg	Weighted mode	14	0.0595837	0.0698983	0.409403	0.774056
Activated & secreting Treg %CD4+	LUAD	LUAD	Activated & secreting Treg %CD4+	MR Egger	13	-0.183928	0.106728	0.112784	0.504716
Activated & secreting Treg %CD4+	LUAD	LUAD	Activated & secreting Treg %CD4+	Weighted median	13	-0.0840076	0.0838921	0.316645	0.504716
Activated & secreting Treg %CD4+	LUAD	LUAD	Activated & secreting Treg %CD4+	Inverse variance weighted	13	-0.011364	0.059484	0.848492	0.504716
Activated & secreting Treg %CD4+	LUAD	LUAD	Activated & secreting Treg %CD4+	Simple mode	13	-0.104109	0.161398	0.531038	0.504716
Activated & secreting Treg %CD4+	LUAD	LUAD	Activated & secreting Treg %CD4+	Weighted mode	13	-0.107016	0.107208	0.337882	0.504716
Activated & secreting Treg AC	LUAD	LUAD	Activated & secreting Treg AC	MR Egger	7	0.241948	0.286468	0.436876	0.226556
Activated & secreting Treg AC	LUAD	LUAD	Activated & secreting Treg AC	Weighted median	7	-0.0639707	0.125852	0.611241	0.226556
Activated & secreting Treg AC	LUAD	LUAD	Activated & secreting Treg AC	Inverse variance weighted	7	-0.149611	0.122575	0.22225	0.226556
Activated & secreting Treg AC	LUAD	LUAD	Activated & secreting Treg AC	Simple mode	7	-0.0611125	0.173402	0.736564	0.226556
Activated & secreting Treg AC	LUAD	LUAD	Activated & secreting Treg AC	Weighted mode	7	-0.0391647	0.137244	0.784959	0.226556
Activated Treg %CD4	LUAD	LUAD	Activated Treg %CD4	MR Egger	7	-0.0723515	0.197498	0.729102	0.215827
Activated Treg %CD4	LUAD	LUAD	Activated Treg %CD4	Weighted median	7	-0.0569968	0.114629	0.619027	0.215827
Activated Treg %CD4	LUAD	LUAD	Activated Treg %CD4	Inverse variance weighted	7	-0.0646386	0.0901692	0.473461	0.215827
Activated Treg %CD4	LUAD	LUAD	Activated Treg %CD4	Simple mode	7	-0.0601759	0.179674	0.749086	0.215827
Activated Treg %CD4	LUAD	LUAD	Activated Treg %CD4	Weighted mode	7	-0.0074215	0.155608	0.963508	0.215827
Activated Treg %CD4 Treg	LUAD	LUAD	Activated Treg %CD4 Treg	MR Egger	13	0.0912256	0.175759	0.614016	0.399779
Activated Treg %CD4 Treg	LUAD	LUAD	Activated Treg %CD4 Treg	Weighted median	13	0.078813	0.093776	0.400663	0.399779
Activated Treg %CD4 Treg	LUAD	LUAD	Activated Treg %CD4 Treg	Inverse variance weighted	13	0.116409	0.0659038	0.0773367	0.399779
Activated Treg %CD4 Treg	LUAD	LUAD	Activated Treg %CD4 Treg	Simple mode	13	0.00632857	0.147242	0.966424	0.399779
Activated Treg %CD4 Treg	LUAD	LUAD	Activated Treg %CD4 Treg	Weighted mode	13	0.0338202	0.132238	0.802473	0.399779
Activated Treg AC	LUAD	LUAD	Activated Treg AC	Wald ratio	1	0.267481	0.248422	0.281604	0.0286658
B cell % CD3- lymphocyte	LUAD	LUAD	B cell % CD3- lymphocyte	MR Egger	14	0.0595695	0.16321	0.721473	0.488643
B cell % CD3- lymphocyte	LUAD	LUAD	B cell % CD3- lymphocyte	Weighted median	14	0.0469249	0.0845998	0.579121	0.488643
B cell % CD3- lymphocyte	LUAD	LUAD	B cell % CD3- lymphocyte	Inverse variance weighted	14	0.0456963	0.0636125	0.472539	0.488643
B cell % CD3- lymphocyte	LUAD	LUAD	B cell % CD3- lymphocyte	Simple mode	14	0.00983125	0.151736	0.949325	0.488643
B cell % CD3- lymphocyte	LUAD	LUAD	B cell % CD3- lymphocyte	Weighted mode	14	0.0866111	0.127796	0.509827	0.488643
B cell %lymphocyte	LUAD	LUAD	B cell %lymphocyte	MR Egger	22	-0.00241928	0.0960511	0.980155	0.760566
B cell %lymphocyte	LUAD	LUAD	B cell %lymphocyte	Weighted median	22	0.0200293	0.0679019	0.768014	0.760566
B cell %lymphocyte	LUAD	LUAD	B cell %lymphocyte	Inverse variance weighted	22	0.0141247	0.0477188	0.767231	0.760566
B cell %lymphocyte	LUAD	LUAD	B cell %lymphocyte	Simple mode	22	-0.124471	0.135907	0.370144	0.760566
B cell %lymphocyte	LUAD	LUAD	B cell %lymphocyte	Weighted mode	22	-0.0370985	0.117966	0.756256	0.760566
B cell AC	LUAD	LUAD	B cell AC	MR Egger	14	0.260297	0.15253	0.11363	0.463594
B cell AC	LUAD	LUAD	B cell AC	Weighted median	14	0.1132	0.093951	0.228249	0.463594
B cell AC	LUAD	LUAD	B cell AC	Inverse variance weighted	14	0.115293	0.0665005	0.0829677	0.463594
B cell AC	LUAD	LUAD	B cell AC	Simple mode	14	0.0896282	0.133181	0.512747	0.463594
B cell AC	LUAD	LUAD	B cell AC	Weighted mode	14	0.127323	0.108962	0.263583	0.463594
BAFF-R on B cell	LUAD	LUAD	BAFF-R on B cell	MR Egger	13	-0.0238526	0.0506626	0.646973	1.80552
BAFF-R on B cell	LUAD	LUAD	BAFF-R on B cell	Weighted median	13	-0.0126942	0.0345194	0.713067	1.80552
BAFF-R on B cell	LUAD	LUAD	BAFF-R on B cell	Inverse variance weighted	13	-0.0135348	0.0360368	0.707227	1.80552
BAFF-R on B cell	LUAD	LUAD	BAFF-R on B cell	Simple mode	13	0.0261382	0.0766799	0.739092	1.80552
BAFF-R on B cell	LUAD	LUAD	BAFF-R on B cell	Weighted mode	13	-0.0143101	0.0335499	0.677271	1.80552
BAFF-R on CD20-	LUAD	LUAD	BAFF-R on CD20-	MR Egger	8	-0.224398	0.289996	0.468434	0.365262
BAFF-R on CD20-	LUAD	LUAD	BAFF-R on CD20-	Weighted median	8	-0.168636	0.116465	0.147629	0.365262
BAFF-R on CD20-	LUAD	LUAD	BAFF-R on CD20-	Inverse variance weighted	8	-0.193079	0.121825	0.112991	0.365262
BAFF-R on CD20-	LUAD	LUAD	BAFF-R on CD20-	Simple mode	8	-0.339115	0.216223	0.160784	0.365262
BAFF-R on CD20-	LUAD	LUAD	BAFF-R on CD20-	Weighted mode	8	-0.119536	0.118788	0.347784	0.365262
BAFF-R on CD20- CD38-	LUAD	LUAD	BAFF-R on CD20- CD38-	MR Egger	6	0.0420102	0.201788	0.845252	0.334185
BAFF-R on CD20- CD38-	LUAD	LUAD	BAFF-R on CD20- CD38-	Weighted median	6	-0.0127309	0.0967448	0.895307	0.334185
BAFF-R on CD20- CD38-	LUAD	LUAD	BAFF-R on CD20- CD38-	Inverse variance weighted	6	0.0125615	0.0765967	0.869735	0.334185
BAFF-R on CD20- CD38-	LUAD	LUAD	BAFF-R on CD20- CD38-	Simple mode	6	-0.0860193	0.145417	0.579892	0.334185
BAFF-R on CD20- CD38-	LUAD	LUAD	BAFF-R on CD20- CD38-	Weighted mode	6	-0.0168497	0.102171	0.87547	0.334185
BAFF-R on CD24+ CD27+	LUAD	LUAD	BAFF-R on CD24+ CD27+	MR Egger	14	-0.00415858	0.0442744	0.926717	1.77092
BAFF-R on CD24+ CD27+	LUAD	LUAD	BAFF-R on CD24+ CD27+	Weighted median	14	-0.0125819	0.0348747	0.718268	1.77092
BAFF-R on CD24+ CD27+	LUAD	LUAD	BAFF-R on CD24+ CD27+	Inverse variance weighted	14	-0.0239574	0.0311015	0.441124	1.77092
BAFF-R on CD24+ CD27+	LUAD	LUAD	BAFF-R on CD24+ CD27+	Simple mode	14	-0.093047	0.0900525	0.320326	1.77092
BAFF-R on CD24+ CD27+	LUAD	LUAD	BAFF-R on CD24+ CD27+	Weighted mode	14	-0.0117115	0.0344726	0.739484	1.77092
BAFF-R on IgD- CD24-	LUAD	LUAD	BAFF-R on IgD- CD24-	MR Egger	13	-0.0218816	0.0440621	0.629239	1.63904
BAFF-R on IgD- CD24-	LUAD	LUAD	BAFF-R on IgD- CD24-	Weighted median	13	-0.0121092	0.0360552	0.736983	1.63904
BAFF-R on IgD- CD24-	LUAD	LUAD	BAFF-R on IgD- CD24-	Inverse variance weighted	13	-0.00699937	0.032712	0.830571	1.63904
BAFF-R on IgD- CD24-	LUAD	LUAD	BAFF-R on IgD- CD24-	Simple mode	13	-0.0884114	0.0875204	0.332345	1.63904
BAFF-R on IgD- CD24-	LUAD	LUAD	BAFF-R on IgD- CD24-	Weighted mode	13	-0.0131408	0.0380301	0.735673	1.63904
BAFF-R on IgD- CD27-	LUAD	LUAD	BAFF-R on IgD- CD27-	MR Egger	12	-0.0134667	0.0435672	0.763587	1.61879
BAFF-R on IgD- CD27-	LUAD	LUAD	BAFF-R on IgD- CD27-	Weighted median	12	-0.0124925	0.0358965	0.727829	1.61879
BAFF-R on IgD- CD27-	LUAD	LUAD	BAFF-R on IgD- CD27-	Inverse variance weighted	12	-0.0133559	0.0325047	0.681151	1.61879
BAFF-R on IgD- CD27-	LUAD	LUAD	BAFF-R on IgD- CD27-	Simple mode	12	-0.0853803	0.0810198	0.314563	1.61879
BAFF-R on IgD- CD27-	LUAD	LUAD	BAFF-R on IgD- CD27-	Weighted mode	12	-0.0113535	0.0338616	0.743713	1.61879
BAFF-R on IgD- CD38-	LUAD	LUAD	BAFF-R on IgD- CD38-	MR Egger	9	-0.0115153	0.0448542	0.804772	1.57811
BAFF-R on IgD- CD38-	LUAD	LUAD	BAFF-R on IgD- CD38-	Weighted median	9	-0.0125322	0.035568	0.724579	1.57811
BAFF-R on IgD- CD38-	LUAD	LUAD	BAFF-R on IgD- CD38-	Inverse variance weighted	9	-0.0225846	0.0322648	0.483942	1.57811
BAFF-R on IgD- CD38-	LUAD	LUAD	BAFF-R on IgD- CD38-	Simple mode	9	-0.198644	0.0773815	0.0332784	1.57811
BAFF-R on IgD- CD38-	LUAD	LUAD	BAFF-R on IgD- CD38-	Weighted mode	9	-0.0116064	0.0377997	0.766646	1.57811
BAFF-R on IgD- CD38br	LUAD	LUAD	BAFF-R on IgD- CD38br	MR Egger	10	-0.0775414	0.163549	0.648087	0.481601
BAFF-R on IgD- CD38br	LUAD	LUAD	BAFF-R on IgD- CD38br	Weighted median	10	-0.0279101	0.0902028	0.757006	0.481601
BAFF-R on IgD- CD38br	LUAD	LUAD	BAFF-R on IgD- CD38br	Inverse variance weighted	10	-0.0197251	0.0810027	0.807609	0.481601
BAFF-R on IgD- CD38br	LUAD	LUAD	BAFF-R on IgD- CD38br	Simple mode	10	-0.183495	0.148224	0.247052	0.481601
BAFF-R on IgD- CD38br	LUAD	LUAD	BAFF-R on IgD- CD38br	Weighted mode	10	-0.0449887	0.0904446	0.63082	0.481601
BAFF-R on IgD- CD38dim	LUAD	LUAD	BAFF-R on IgD- CD38dim	MR Egger	11	-0.0242099	0.0440747	0.596169	1.58471
BAFF-R on IgD- CD38dim	LUAD	LUAD	BAFF-R on IgD- CD38dim	Weighted median	11	-0.0122826	0.034407	0.721107	1.58471
BAFF-R on IgD- CD38dim	LUAD	LUAD	BAFF-R on IgD- CD38dim	Inverse variance weighted	11	-0.0164412	0.0319028	0.606305	1.58471
BAFF-R on IgD- CD38dim	LUAD	LUAD	BAFF-R on IgD- CD38dim	Simple mode	11	-0.0765216	0.0830195	0.378371	1.58471
BAFF-R on IgD- CD38dim	LUAD	LUAD	BAFF-R on IgD- CD38dim	Weighted mode	11	-0.00880183	0.0352215	0.807724	1.58471
BAFF-R on IgD+	LUAD	LUAD	BAFF-R on IgD+	MR Egger	13	-0.0231084	0.0502055	0.654282	1.81012
BAFF-R on IgD+	LUAD	LUAD	BAFF-R on IgD+	Weighted median	13	-0.0124809	0.0324088	0.700158	1.81012
BAFF-R on IgD+	LUAD	LUAD	BAFF-R on IgD+	Inverse variance weighted	13	-0.01322	0.0358406	0.712236	1.81012
BAFF-R on IgD+	LUAD	LUAD	BAFF-R on IgD+	Simple mode	13	0.0234856	0.07771	0.767658	1.81012
BAFF-R on IgD+	LUAD	LUAD	BAFF-R on IgD+	Weighted mode	13	-0.0131394	0.0344087	0.70924	1.81012
BAFF-R on IgD+ CD24-	LUAD	LUAD	BAFF-R on IgD+ CD24-	MR Egger	14	-0.0229253	0.0488704	0.647403	1.84996
BAFF-R on IgD+ CD24-	LUAD	LUAD	BAFF-R on IgD+ CD24-	Weighted median	14	-0.0123503	0.0343246	0.718989	1.84996
BAFF-R on IgD+ CD24-	LUAD	LUAD	BAFF-R on IgD+ CD24-	Inverse variance weighted	14	-0.0139083	0.0348134	0.689517	1.84996
BAFF-R on IgD+ CD24-	LUAD	LUAD	BAFF-R on IgD+ CD24-	Simple mode	14	0.0343859	0.0782462	0.667546	1.84996
BAFF-R on IgD+ CD24-	LUAD	LUAD	BAFF-R on IgD+ CD24-	Weighted mode	14	-0.0131969	0.0353285	0.714761	1.84996
BAFF-R on IgD+ CD24+	LUAD	LUAD	BAFF-R on IgD+ CD24+	MR Egger	11	-0.0148479	0.043696	0.741803	1.55417
BAFF-R on IgD+ CD24+	LUAD	LUAD	BAFF-R on IgD+ CD24+	Weighted median	11	-0.0127046	0.0361295	0.725107	1.55417
BAFF-R on IgD+ CD24+	LUAD	LUAD	BAFF-R on IgD+ CD24+	Inverse variance weighted	11	-0.0280113	0.0318422	0.379027	1.55417
BAFF-R on IgD+ CD24+	LUAD	LUAD	BAFF-R on IgD+ CD24+	Simple mode	11	-0.0887652	0.0915622	0.355182	1.55417
BAFF-R on IgD+ CD24+	LUAD	LUAD	BAFF-R on IgD+ CD24+	Weighted mode	11	-0.00969177	0.0343002	0.783278	1.55417
BAFF-R on IgD+ CD38-	LUAD	LUAD	BAFF-R on IgD+ CD38-	MR Egger	11	-0.000983244	0.0457785	0.983333	1.73322
BAFF-R on IgD+ CD38-	LUAD	LUAD	BAFF-R on IgD+ CD38-	Weighted median	11	-0.0153065	0.0340977	0.653503	1.73322
BAFF-R on IgD+ CD38-	LUAD	LUAD	BAFF-R on IgD+ CD38-	Inverse variance weighted	11	-0.0220867	0.0328803	0.501756	1.73322
BAFF-R on IgD+ CD38-	LUAD	LUAD	BAFF-R on IgD+ CD38-	Simple mode	11	-0.021936	0.0768298	0.781076	1.73322
BAFF-R on IgD+ CD38-	LUAD	LUAD	BAFF-R on IgD+ CD38-	Weighted mode	11	-0.0159704	0.0353483	0.661053	1.73322
BAFF-R on IgD+ CD38- naive	LUAD	LUAD	BAFF-R on IgD+ CD38- naive	MR Egger	16	-0.016036	0.0582455	0.787094	1.37739
BAFF-R on IgD+ CD38- naive	LUAD	LUAD	BAFF-R on IgD+ CD38- naive	Weighted median	16	-0.0225293	0.0334756	0.500943	1.37739
BAFF-R on IgD+ CD38- naive	LUAD	LUAD	BAFF-R on IgD+ CD38- naive	Inverse variance weighted	16	-0.032779	0.0355922	0.357071	1.37739
BAFF-R on IgD+ CD38- naive	LUAD	LUAD	BAFF-R on IgD+ CD38- naive	Simple mode	16	-0.0233616	0.075431	0.761044	1.37739
BAFF-R on IgD+ CD38- naive	LUAD	LUAD	BAFF-R on IgD+ CD38- naive	Weighted mode	16	-0.0299687	0.0360776	0.419184	1.37739
BAFF-R on IgD+ CD38- unsw mem	LUAD	LUAD	BAFF-R on IgD+ CD38- unsw mem	MR Egger	14	-0.0187396	0.0488333	0.70788	1.24815
BAFF-R on IgD+ CD38- unsw mem	LUAD	LUAD	BAFF-R on IgD+ CD38- unsw mem	Weighted median	14	-0.0081187	0.0343201	0.813	1.24815
BAFF-R on IgD+ CD38- unsw mem	LUAD	LUAD	BAFF-R on IgD+ CD38- unsw mem	Inverse variance weighted	14	-0.0162118	0.0318798	0.611082	1.24815
BAFF-R on IgD+ CD38- unsw mem	LUAD	LUAD	BAFF-R on IgD+ CD38- unsw mem	Simple mode	14	-0.0379293	0.101181	0.713805	1.24815
BAFF-R on IgD+ CD38- unsw mem	LUAD	LUAD	BAFF-R on IgD+ CD38- unsw mem	Weighted mode	14	-0.00694279	0.0347894	0.844908	1.24815
BAFF-R on IgD+ CD38br	LUAD	LUAD	BAFF-R on IgD+ CD38br	MR Egger	17	-0.0167745	0.0432863	0.703812	1.86526
BAFF-R on IgD+ CD38br	LUAD	LUAD	BAFF-R on IgD+ CD38br	Weighted median	17	-0.0137034	0.035787	0.701782	1.86526
BAFF-R on IgD+ CD38br	LUAD	LUAD	BAFF-R on IgD+ CD38br	Inverse variance weighted	17	-0.0221515	0.0300736	0.461379	1.86526
BAFF-R on IgD+ CD38br	LUAD	LUAD	BAFF-R on IgD+ CD38br	Simple mode	17	-0.0322515	0.0734178	0.666328	1.86526
BAFF-R on IgD+ CD38br	LUAD	LUAD	BAFF-R on IgD+ CD38br	Weighted mode	17	-0.0182663	0.0363133	0.621805	1.86526
BAFF-R on IgD+ CD38dim	LUAD	LUAD	BAFF-R on IgD+ CD38dim	MR Egger	15	-0.00759228	0.0430426	0.862706	1.87558
BAFF-R on IgD+ CD38dim	LUAD	LUAD	BAFF-R on IgD+ CD38dim	Weighted median	15	-0.014458	0.0326986	0.658375	1.87558
BAFF-R on IgD+ CD38dim	LUAD	LUAD	BAFF-R on IgD+ CD38dim	Inverse variance weighted	15	-0.0223943	0.029853	0.453163	1.87558
BAFF-R on IgD+ CD38dim	LUAD	LUAD	BAFF-R on IgD+ CD38dim	Simple mode	15	0.0161616	0.0734536	0.829028	1.87558
BAFF-R on IgD+ CD38dim	LUAD	LUAD	BAFF-R on IgD+ CD38dim	Weighted mode	15	-0.0173707	0.03426	0.620029	1.87558
BAFF-R on memory B cell	LUAD	LUAD	BAFF-R on memory B cell	MR Egger	13	-0.0347555	0.0450383	0.456558	1.71986
BAFF-R on memory B cell	LUAD	LUAD	BAFF-R on memory B cell	Weighted median	13	-0.0121585	0.0356946	0.733385	1.71986
BAFF-R on memory B cell	LUAD	LUAD	BAFF-R on memory B cell	Inverse variance weighted	13	-0.0149438	0.0313011	0.633063	1.71986
BAFF-R on memory B cell	LUAD	LUAD	BAFF-R on memory B cell	Simple mode	13	-0.150892	0.0919695	0.126796	1.71986
BAFF-R on memory B cell	LUAD	LUAD	BAFF-R on memory B cell	Weighted mode	13	-0.0110559	0.0353522	0.75985	1.71986
BAFF-R on naive-mature B cell	LUAD	LUAD	BAFF-R on naive-mature B cell	MR Egger	15	-0.0244213	0.0475099	0.61586	1.85963
BAFF-R on naive-mature B cell	LUAD	LUAD	BAFF-R on naive-mature B cell	Weighted median	15	-0.0139378	0.0330465	0.673198	1.85963
BAFF-R on naive-mature B cell	LUAD	LUAD	BAFF-R on naive-mature B cell	Inverse variance weighted	15	-0.0160994	0.0332768	0.628526	1.85963
BAFF-R on naive-mature B cell	LUAD	LUAD	BAFF-R on naive-mature B cell	Simple mode	15	0.0138407	0.0733905	0.853121	1.85963
BAFF-R on naive-mature B cell	LUAD	LUAD	BAFF-R on naive-mature B cell	Weighted mode	15	-0.017674	0.0326894	0.597237	1.85963
BAFF-R on sw mem	LUAD	LUAD	BAFF-R on sw mem	MR Egger	13	-0.0259889	0.0448273	0.573762	1.74561
BAFF-R on sw mem	LUAD	LUAD	BAFF-R on sw mem	Weighted median	13	-0.0123242	0.0368467	0.738023	1.74561
BAFF-R on sw mem	LUAD	LUAD	BAFF-R on sw mem	Inverse variance weighted	13	-0.0153486	0.0315943	0.627108	1.74561
BAFF-R on sw mem	LUAD	LUAD	BAFF-R on sw mem	Simple mode	13	-0.0687901	0.0801624	0.407632	1.74561
BAFF-R on sw mem	LUAD	LUAD	BAFF-R on sw mem	Weighted mode	13	-0.0092574	0.0360142	0.801496	1.74561
BAFF-R on transitional	LUAD	LUAD	BAFF-R on transitional	MR Egger	15	0.00654427	0.0488514	0.895484	1.67931
BAFF-R on transitional	LUAD	LUAD	BAFF-R on transitional	Weighted median	15	-0.0134389	0.0375109	0.720144	1.67931
BAFF-R on transitional	LUAD	LUAD	BAFF-R on transitional	Inverse variance weighted	15	-0.028665	0.0335731	0.393212	1.67931
BAFF-R on transitional	LUAD	LUAD	BAFF-R on transitional	Simple mode	15	0.00780868	0.085557	0.928572	1.67931
BAFF-R on transitional	LUAD	LUAD	BAFF-R on transitional	Weighted mode	15	-0.0165273	0.0397172	0.683627	1.67931
BAFF-R on unsw mem	LUAD	LUAD	BAFF-R on unsw mem	MR Egger	12	-0.0096355	0.0440627	0.8313	1.68301
BAFF-R on unsw mem	LUAD	LUAD	BAFF-R on unsw mem	Weighted median	12	-0.0124693	0.0344973	0.717756	1.68301
BAFF-R on unsw mem	LUAD	LUAD	BAFF-R on unsw mem	Inverse variance weighted	12	-0.0206378	0.0314273	0.511384	1.68301
BAFF-R on unsw mem	LUAD	LUAD	BAFF-R on unsw mem	Simple mode	12	-0.159385	0.0867939	0.093453	1.68301
BAFF-R on unsw mem	LUAD	LUAD	BAFF-R on unsw mem	Weighted mode	12	-0.0122404	0.0356696	0.737947	1.68301
Basophil %CD33dim HLA DR- CD66b-	LUAD	LUAD	Basophil %CD33dim HLA DR- CD66b-	MR Egger	12	0.193128	0.0793267	0.0351726	0.590628
Basophil %CD33dim HLA DR- CD66b-	LUAD	LUAD	Basophil %CD33dim HLA DR- CD66b-	Weighted median	12	0.0892973	0.0528063	0.0908302	0.590628
Basophil %CD33dim HLA DR- CD66b-	LUAD	LUAD	Basophil %CD33dim HLA DR- CD66b-	Inverse variance weighted	12	0.083339	0.038815	0.0317867	0.590628
Basophil %CD33dim HLA DR- CD66b-	LUAD	LUAD	Basophil %CD33dim HLA DR- CD66b-	Simple mode	12	0.0396304	0.0883144	0.662329	0.590628
Basophil %CD33dim HLA DR- CD66b-	LUAD	LUAD	Basophil %CD33dim HLA DR- CD66b-	Weighted mode	12	0.120965	0.0584117	0.0626742	0.590628
Basophil AC	LUAD	LUAD	Basophil AC	MR Egger	14	0.193439	0.106569	0.0945557	0.634748
Basophil AC	LUAD	LUAD	Basophil AC	Weighted median	14	0.158239	0.0545488	0.00372115	0.634748
Basophil AC	LUAD	LUAD	Basophil AC	Inverse variance weighted	14	0.092652	0.0546358	0.0899217	0.634748
Basophil AC	LUAD	LUAD	Basophil AC	Simple mode	14	0.102605	0.0861998	0.255206	0.634748
Basophil AC	LUAD	LUAD	Basophil AC	Weighted mode	14	0.159846	0.0519404	0.00882094	0.634748
CCR2 on CD14- CD16-	LUAD	LUAD	CCR2 on CD14- CD16-	MR Egger	6	-0.0422259	0.238122	0.867867	0.24415
CCR2 on CD14- CD16-	LUAD	LUAD	CCR2 on CD14- CD16-	Weighted median	6	-0.0891077	0.126735	0.48199	0.24415
CCR2 on CD14- CD16-	LUAD	LUAD	CCR2 on CD14- CD16-	Inverse variance weighted	6	-0.0302275	0.094684	0.74954	0.24415
CCR2 on CD14- CD16-	LUAD	LUAD	CCR2 on CD14- CD16-	Simple mode	6	-0.11483	0.161423	0.508663	0.24415
CCR2 on CD14- CD16-	LUAD	LUAD	CCR2 on CD14- CD16-	Weighted mode	6	-0.11483	0.15236	0.485003	0.24415
CCR2 on CD14- CD16+ monocyte	LUAD	LUAD	CCR2 on CD14- CD16+ monocyte	MR Egger	11	0.0213747	0.186079	0.911071	0.393471
CCR2 on CD14- CD16+ monocyte	LUAD	LUAD	CCR2 on CD14- CD16+ monocyte	Weighted median	11	0.028247	0.104255	0.786437	0.393471
CCR2 on CD14- CD16+ monocyte	LUAD	LUAD	CCR2 on CD14- CD16+ monocyte	Inverse variance weighted	11	0.0970824	0.082422	0.238849	0.393471
CCR2 on CD14- CD16+ monocyte	LUAD	LUAD	CCR2 on CD14- CD16+ monocyte	Simple mode	11	-0.121549	0.18389	0.523555	0.393471
CCR2 on CD14- CD16+ monocyte	LUAD	LUAD	CCR2 on CD14- CD16+ monocyte	Weighted mode	11	-0.00952656	0.101677	0.927203	0.393471
CCR2 on CD14+ CD16- monocyte	LUAD	LUAD	CCR2 on CD14+ CD16- monocyte	MR Egger	13	-0.126949	0.135254	0.368088	0.50351
CCR2 on CD14+ CD16- monocyte	LUAD	LUAD	CCR2 on CD14+ CD16- monocyte	Weighted median	13	-0.132457	0.0913136	0.1469	0.50351
CCR2 on CD14+ CD16- monocyte	LUAD	LUAD	CCR2 on CD14+ CD16- monocyte	Inverse variance weighted	13	-0.0538605	0.0623033	0.387319	0.50351
CCR2 on CD14+ CD16- monocyte	LUAD	LUAD	CCR2 on CD14+ CD16- monocyte	Simple mode	13	-0.184127	0.156987	0.263602	0.50351
CCR2 on CD14+ CD16- monocyte	LUAD	LUAD	CCR2 on CD14+ CD16- monocyte	Weighted mode	13	-0.172153	0.119404	0.174952	0.50351
CCR2 on CD14+ CD16+ monocyte	LUAD	LUAD	CCR2 on CD14+ CD16+ monocyte	MR Egger	14	-0.0114788	0.182232	0.950811	0.481134
CCR2 on CD14+ CD16+ monocyte	LUAD	LUAD	CCR2 on CD14+ CD16+ monocyte	Weighted median	14	-0.00834271	0.108321	0.938609	0.481134
CCR2 on CD14+ CD16+ monocyte	LUAD	LUAD	CCR2 on CD14+ CD16+ monocyte	Inverse variance weighted	14	0.0244064	0.0788354	0.756875	0.481134
CCR2 on CD14+ CD16+ monocyte	LUAD	LUAD	CCR2 on CD14+ CD16+ monocyte	Simple mode	14	0.0380987	0.165964	0.822007	0.481134
CCR2 on CD14+ CD16+ monocyte	LUAD	LUAD	CCR2 on CD14+ CD16+ monocyte	Weighted mode	14	-0.0554441	0.118752	0.648306	0.481134
CCR2 on CD62L+ myeloid DC	LUAD	LUAD	CCR2 on CD62L+ myeloid DC	MR Egger	10	0.0121988	0.179676	0.947537	0.510258
CCR2 on CD62L+ myeloid DC	LUAD	LUAD	CCR2 on CD62L+ myeloid DC	Weighted median	10	0.0509593	0.0705359	0.470013	0.510258
CCR2 on CD62L+ myeloid DC	LUAD	LUAD	CCR2 on CD62L+ myeloid DC	Inverse variance weighted	10	0.0476435	0.0561492	0.39615	0.510258
CCR2 on CD62L+ myeloid DC	LUAD	LUAD	CCR2 on CD62L+ myeloid DC	Simple mode	10	0.0462169	0.100602	0.65684	0.510258
CCR2 on CD62L+ myeloid DC	LUAD	LUAD	CCR2 on CD62L+ myeloid DC	Weighted mode	10	0.0388812	0.0735452	0.609821	0.510258
CCR2 on CD62L+ plasmacytoid DC	LUAD	LUAD	CCR2 on CD62L+ plasmacytoid DC	MR Egger	11	-0.0863274	0.120927	0.493397	0.589767
CCR2 on CD62L+ plasmacytoid DC	LUAD	LUAD	CCR2 on CD62L+ plasmacytoid DC	Weighted median	11	-0.0716573	0.070996	0.312824	0.589767
CCR2 on CD62L+ plasmacytoid DC	LUAD	LUAD	CCR2 on CD62L+ plasmacytoid DC	Inverse variance weighted	11	-0.0941603	0.0565311	0.0957861	0.589767
CCR2 on CD62L+ plasmacytoid DC	LUAD	LUAD	CCR2 on CD62L+ plasmacytoid DC	Simple mode	11	0.02132	0.130427	0.873411	0.589767
CCR2 on CD62L+ plasmacytoid DC	LUAD	LUAD	CCR2 on CD62L+ plasmacytoid DC	Weighted mode	11	-0.0654705	0.0799103	0.431708	0.589767
CCR2 on granulocyte	LUAD	LUAD	CCR2 on granulocyte	MR Egger	8	-0.249992	0.297924	0.433559	0.324844
CCR2 on granulocyte	LUAD	LUAD	CCR2 on granulocyte	Weighted median	8	-0.0942555	0.117315	0.421721	0.324844
CCR2 on granulocyte	LUAD	LUAD	CCR2 on granulocyte	Inverse variance weighted	8	-0.0496981	0.0954487	0.60259	0.324844
CCR2 on granulocyte	LUAD	LUAD	CCR2 on granulocyte	Simple mode	8	-0.122239	0.154564	0.454978	0.324844
CCR2 on granulocyte	LUAD	LUAD	CCR2 on granulocyte	Weighted mode	8	-0.125788	0.129726	0.364529	0.324844
CCR2 on monocyte	LUAD	LUAD	CCR2 on monocyte	MR Egger	12	-0.294548	0.210621	0.19221	0.444218
CCR2 on monocyte	LUAD	LUAD	CCR2 on monocyte	Weighted median	12	-0.119853	0.103095	0.245014	0.444218
CCR2 on monocyte	LUAD	LUAD	CCR2 on monocyte	Inverse variance weighted	12	-0.0375945	0.0963512	0.696402	0.444218
CCR2 on monocyte	LUAD	LUAD	CCR2 on monocyte	Simple mode	12	-0.11702	0.16438	0.491356	0.444218
CCR2 on monocyte	LUAD	LUAD	CCR2 on monocyte	Weighted mode	12	-0.131836	0.10896	0.251661	0.444218
CCR2 on monocyte_duplicate	LUAD	LUAD	CCR2 on monocyte_duplicate	MR Egger	12	-0.0119001	0.150881	0.938691	0.577061
CCR2 on monocyte_duplicate	LUAD	LUAD	CCR2 on monocyte_duplicate	Weighted median	12	-0.0653737	0.0713541	0.359569	0.577061
CCR2 on monocyte_duplicate	LUAD	LUAD	CCR2 on monocyte_duplicate	Inverse variance weighted	12	-0.0481874	0.0564872	0.393622	0.577061
CCR2 on monocyte_duplicate	LUAD	LUAD	CCR2 on monocyte_duplicate	Simple mode	12	-0.0325641	0.0948372	0.737794	0.577061
CCR2 on monocyte_duplicate	LUAD	LUAD	CCR2 on monocyte_duplicate	Weighted mode	12	-0.0560284	0.0785516	0.490535	0.577061
CCR2 on myeloid DC	LUAD	LUAD	CCR2 on myeloid DC	MR Egger	9	-0.0651888	0.151643	0.680203	0.475115
CCR2 on myeloid DC	LUAD	LUAD	CCR2 on myeloid DC	Weighted median	9	0.0845638	0.0744419	0.255969	0.475115
CCR2 on myeloid DC	LUAD	LUAD	CCR2 on myeloid DC	Inverse variance weighted	9	0.163085	0.0581017	0.00500235	0.475115
CCR2 on myeloid DC	LUAD	LUAD	CCR2 on myeloid DC	Simple mode	9	0.0788269	0.107933	0.486021	0.475115
CCR2 on myeloid DC	LUAD	LUAD	CCR2 on myeloid DC	Weighted mode	9	0.110086	0.0900582	0.256353	0.475115
CCR2 on plasmacytoid DC	LUAD	LUAD	CCR2 on plasmacytoid DC	MR Egger	11	-0.0869866	0.120785	0.489697	0.591128
CCR2 on plasmacytoid DC	LUAD	LUAD	CCR2 on plasmacytoid DC	Weighted median	11	-0.0716895	0.0712795	0.314535	0.591128
CCR2 on plasmacytoid DC	LUAD	LUAD	CCR2 on plasmacytoid DC	Inverse variance weighted	11	-0.0941089	0.0563993	0.0951929	0.591128
CCR2 on plasmacytoid DC	LUAD	LUAD	CCR2 on plasmacytoid DC	Simple mode	11	0.0217653	0.12282	0.862879	0.591128
CCR2 on plasmacytoid DC	LUAD	LUAD	CCR2 on plasmacytoid DC	Weighted mode	11	-0.0646701	0.0740017	0.402671	0.591128
CCR7 on naive CD4+	LUAD	LUAD	CCR7 on naive CD4+	MR Egger	14	-0.239395	0.121259	0.0718222	0.614174
CCR7 on naive CD4+	LUAD	LUAD	CCR7 on naive CD4+	Weighted median	14	0.00115789	0.0824222	0.988791	0.614174
CCR7 on naive CD4+	LUAD	LUAD	CCR7 on naive CD4+	Inverse variance weighted	14	0.00979234	0.0609151	0.872287	0.614174
CCR7 on naive CD4+	LUAD	LUAD	CCR7 on naive CD4+	Simple mode	14	-0.0618818	0.131252	0.645117	0.614174
CCR7 on naive CD4+	LUAD	LUAD	CCR7 on naive CD4+	Weighted mode	14	-0.027066	0.0994882	0.789855	0.614174
CCR7 on naive CD8br	LUAD	LUAD	CCR7 on naive CD8br	MR Egger	11	-0.0726235	0.143902	0.625914	0.380013
CCR7 on naive CD8br	LUAD	LUAD	CCR7 on naive CD8br	Weighted median	11	0.0592385	0.077482	0.444542	0.380013
CCR7 on naive CD8br	LUAD	LUAD	CCR7 on naive CD8br	Inverse variance weighted	11	-0.00140284	0.0579517	0.980687	0.380013
CCR7 on naive CD8br	LUAD	LUAD	CCR7 on naive CD8br	Simple mode	11	0.0347879	0.1263	0.788587	0.380013
CCR7 on naive CD8br	LUAD	LUAD	CCR7 on naive CD8br	Weighted mode	11	0.0594376	0.114771	0.615804	0.380013
CD11b on basophil	LUAD	LUAD	CD11b on basophil	MR Egger	11	0.127734	0.134248	0.366213	0.420877
CD11b on basophil	LUAD	LUAD	CD11b on basophil	Weighted median	11	-0.041001	0.0632932	0.517117	0.420877
CD11b on basophil	LUAD	LUAD	CD11b on basophil	Inverse variance weighted	11	-0.0188793	0.0471398	0.688791	0.420877
CD11b on basophil	LUAD	LUAD	CD11b on basophil	Simple mode	11	-0.0384309	0.0800787	0.641613	0.420877
CD11b on basophil	LUAD	LUAD	CD11b on basophil	Weighted mode	11	-0.0280639	0.0703909	0.698505	0.420877
CD11b on CD14+ monocyte	LUAD	LUAD	CD11b on CD14+ monocyte	MR Egger	10	-0.0164604	0.103659	0.877767	0.565019
CD11b on CD14+ monocyte	LUAD	LUAD	CD11b on CD14+ monocyte	Weighted median	10	0.0108527	0.0458906	0.813051	0.565019
CD11b on CD14+ monocyte	LUAD	LUAD	CD11b on CD14+ monocyte	Inverse variance weighted	10	0.0273036	0.0438605	0.533607	0.565019
CD11b on CD14+ monocyte	LUAD	LUAD	CD11b on CD14+ monocyte	Simple mode	10	-0.031947	0.0701371	0.659544	0.565019
CD11b on CD14+ monocyte	LUAD	LUAD	CD11b on CD14+ monocyte	Weighted mode	10	0.0116586	0.0483533	0.814871	0.565019
CD11b on CD33br HLA DR+ CD14dim	LUAD	LUAD	CD11b on CD33br HLA DR+ CD14dim	MR Egger	7	0.038441	0.104584	0.728246	0.383253
CD11b on CD33br HLA DR+ CD14dim	LUAD	LUAD	CD11b on CD33br HLA DR+ CD14dim	Weighted median	7	0.0111079	0.0548569	0.839535	0.383253
CD11b on CD33br HLA DR+ CD14dim	LUAD	LUAD	CD11b on CD33br HLA DR+ CD14dim	Inverse variance weighted	7	0.0249116	0.0455951	0.584814	0.383253
CD11b on CD33br HLA DR+ CD14dim	LUAD	LUAD	CD11b on CD33br HLA DR+ CD14dim	Simple mode	7	-0.0372379	0.1018	0.727069	0.383253
CD11b on CD33br HLA DR+ CD14dim	LUAD	LUAD	CD11b on CD33br HLA DR+ CD14dim	Weighted mode	7	0.00262186	0.0621515	0.96772	0.383253
CD11b on CD33dim HLA DR-	LUAD	LUAD	CD11b on CD33dim HLA DR-	MR Egger	13	0.0937953	0.123606	0.463909	0.479429
CD11b on CD33dim HLA DR-	LUAD	LUAD	CD11b on CD33dim HLA DR-	Weighted median	13	-0.0423966	0.0630494	0.501308	0.479429
CD11b on CD33dim HLA DR-	LUAD	LUAD	CD11b on CD33dim HLA DR-	Inverse variance weighted	13	-0.0458295	0.0464251	0.323559	0.479429
CD11b on CD33dim HLA DR-	LUAD	LUAD	CD11b on CD33dim HLA DR-	Simple mode	13	0.00235218	0.0869206	0.978856	0.479429
CD11b on CD33dim HLA DR-	LUAD	LUAD	CD11b on CD33dim HLA DR-	Weighted mode	13	-0.0233041	0.0680214	0.737827	0.479429
CD11b on CD66b++ myeloid cell	LUAD	LUAD	CD11b on CD66b++ myeloid cell	MR Egger	7	0.0264944	0.206369	0.902849	0.214353
CD11b on CD66b++ myeloid cell	LUAD	LUAD	CD11b on CD66b++ myeloid cell	Weighted median	7	0.0395039	0.0845689	0.640413	0.214353
CD11b on CD66b++ myeloid cell	LUAD	LUAD	CD11b on CD66b++ myeloid cell	Inverse variance weighted	7	0.0540869	0.069661	0.437495	0.214353
CD11b on CD66b++ myeloid cell	LUAD	LUAD	CD11b on CD66b++ myeloid cell	Simple mode	7	0.0455904	0.124182	0.726125	0.214353
CD11b on CD66b++ myeloid cell	LUAD	LUAD	CD11b on CD66b++ myeloid cell	Weighted mode	7	0.0567424	0.110952	0.627331	0.214353
CD11b on Gr MDSC	LUAD	LUAD	CD11b on Gr MDSC	MR Egger	5	0.388108	0.326398	0.319953	0.152567
CD11b on Gr MDSC	LUAD	LUAD	CD11b on Gr MDSC	Weighted median	5	0.0670449	0.0998332	0.501858	0.152567
CD11b on Gr MDSC	LUAD	LUAD	CD11b on Gr MDSC	Inverse variance weighted	5	0.035201	0.0926069	0.703862	0.152567
CD11b on Gr MDSC	LUAD	LUAD	CD11b on Gr MDSC	Simple mode	5	0.213919	0.178789	0.297575	0.152567
CD11b on Gr MDSC	LUAD	LUAD	CD11b on Gr MDSC	Weighted mode	5	0.212125	0.17124	0.28316	0.152567
CD11b on Mo MDSC	LUAD	LUAD	CD11b on Mo MDSC	MR Egger	7	0.0195473	0.100958	0.854094	0.356653
CD11b on Mo MDSC	LUAD	LUAD	CD11b on Mo MDSC	Weighted median	7	0.0460673	0.0534222	0.388509	0.356653
CD11b on Mo MDSC	LUAD	LUAD	CD11b on Mo MDSC	Inverse variance weighted	7	0.0422848	0.0419952	0.313984	0.356653
CD11b on Mo MDSC	LUAD	LUAD	CD11b on Mo MDSC	Simple mode	7	0.107112	0.0744353	0.200205	0.356653
CD11b on Mo MDSC	LUAD	LUAD	CD11b on Mo MDSC	Weighted mode	7	0.0173722	0.0643519	0.796239	0.356653
CD11c on CD62L+ myeloid DC	LUAD	LUAD	CD11c on CD62L+ myeloid DC	MR Egger	17	0.121596	0.140635	0.400865	0.66992
CD11c on CD62L+ myeloid DC	LUAD	LUAD	CD11c on CD62L+ myeloid DC	Weighted median	17	-0.00371209	0.0808503	0.963379	0.66992
CD11c on CD62L+ myeloid DC	LUAD	LUAD	CD11c on CD62L+ myeloid DC	Inverse variance weighted	17	0.0604401	0.0563707	0.283635	0.66992
CD11c on CD62L+ myeloid DC	LUAD	LUAD	CD11c on CD62L+ myeloid DC	Simple mode	17	0.0509764	0.137859	0.7164	0.66992
CD11c on CD62L+ myeloid DC	LUAD	LUAD	CD11c on CD62L+ myeloid DC	Weighted mode	17	0.0183616	0.0772258	0.815082	0.66992
CD11c on granulocyte	LUAD	LUAD	CD11c on granulocyte	MR Egger	12	-0.0695152	0.152781	0.658827	0.563259
CD11c on granulocyte	LUAD	LUAD	CD11c on granulocyte	Weighted median	12	-0.0431083	0.0706409	0.541699	0.563259
CD11c on granulocyte	LUAD	LUAD	CD11c on granulocyte	Inverse variance weighted	12	-0.029012	0.0564426	0.607246	0.563259
CD11c on granulocyte	LUAD	LUAD	CD11c on granulocyte	Simple mode	12	-0.0313809	0.111853	0.784258	0.563259
CD11c on granulocyte	LUAD	LUAD	CD11c on granulocyte	Weighted mode	12	-0.0408096	0.0872069	0.648946	0.563259
CD11c on monocyte	LUAD	LUAD	CD11c on monocyte	MR Egger	12	0.142026	0.176343	0.439321	0.459119
CD11c on monocyte	LUAD	LUAD	CD11c on monocyte	Weighted median	12	-0.000728365	0.0883423	0.993422	0.459119
CD11c on monocyte	LUAD	LUAD	CD11c on monocyte	Inverse variance weighted	12	-0.0329508	0.0686093	0.631038	0.459119
CD11c on monocyte	LUAD	LUAD	CD11c on monocyte	Simple mode	12	-0.110138	0.142247	0.455089	0.459119
CD11c on monocyte	LUAD	LUAD	CD11c on monocyte	Weighted mode	12	0.0093515	0.101237	0.928063	0.459119
CD11c on myeloid DC	LUAD	LUAD	CD11c on myeloid DC	MR Egger	19	0.324448	0.16754	0.069605	0.772889
CD11c on myeloid DC	LUAD	LUAD	CD11c on myeloid DC	Weighted median	19	0.0839951	0.0814637	0.302506	0.772889
CD11c on myeloid DC	LUAD	LUAD	CD11c on myeloid DC	Inverse variance weighted	19	0.00697458	0.063481	0.912513	0.772889
CD11c on myeloid DC	LUAD	LUAD	CD11c on myeloid DC	Simple mode	19	0.0854362	0.126239	0.50715	0.772889
CD11c on myeloid DC	LUAD	LUAD	CD11c on myeloid DC	Weighted mode	19	0.0995339	0.0997703	0.331682	0.772889
CD11c+ CD62L- monocyte %monocyte	LUAD	LUAD	CD11c+ CD62L- monocyte %monocyte	MR Egger	12	-0.0658288	0.199328	0.748022	0.369332
CD11c+ CD62L- monocyte %monocyte	LUAD	LUAD	CD11c+ CD62L- monocyte %monocyte	Weighted median	12	0.0466885	0.0973782	0.631615	0.369332
CD11c+ CD62L- monocyte %monocyte	LUAD	LUAD	CD11c+ CD62L- monocyte %monocyte	Inverse variance weighted	12	-0.0228229	0.0858591	0.790379	0.369332
CD11c+ CD62L- monocyte %monocyte	LUAD	LUAD	CD11c+ CD62L- monocyte %monocyte	Simple mode	12	0.0301629	0.147885	0.842108	0.369332
CD11c+ CD62L- monocyte %monocyte	LUAD	LUAD	CD11c+ CD62L- monocyte %monocyte	Weighted mode	12	0.0194933	0.106124	0.857603	0.369332
CD11c+ CD62L- monocyte AC	LUAD	LUAD	CD11c+ CD62L- monocyte AC	MR Egger	8	0.202328	0.3773	0.611073	0.26072
CD11c+ CD62L- monocyte AC	LUAD	LUAD	CD11c+ CD62L- monocyte AC	Weighted median	8	0.0900986	0.137017	0.510812	0.26072
CD11c+ CD62L- monocyte AC	LUAD	LUAD	CD11c+ CD62L- monocyte AC	Inverse variance weighted	8	0.0488268	0.124242	0.694321	0.26072
CD11c+ CD62L- monocyte AC	LUAD	LUAD	CD11c+ CD62L- monocyte AC	Simple mode	8	-0.0690366	0.229082	0.771894	0.26072
CD11c+ CD62L- monocyte AC	LUAD	LUAD	CD11c+ CD62L- monocyte AC	Weighted mode	8	0.27499	0.184066	0.178827	0.26072
CD11c+ HLA DR++ monocyte %monocyte	LUAD	LUAD	CD11c+ HLA DR++ monocyte %monocyte	MR Egger	12	-0.0235787	0.212734	0.913939	0.374754
CD11c+ HLA DR++ monocyte %monocyte	LUAD	LUAD	CD11c+ HLA DR++ monocyte %monocyte	Weighted median	12	0.0294339	0.104221	0.777623	0.374754
CD11c+ HLA DR++ monocyte %monocyte	LUAD	LUAD	CD11c+ HLA DR++ monocyte %monocyte	Inverse variance weighted	12	0.0313299	0.0854526	0.713892	0.374754
CD11c+ HLA DR++ monocyte %monocyte	LUAD	LUAD	CD11c+ HLA DR++ monocyte %monocyte	Simple mode	12	-0.0276023	0.144314	0.851802	0.374754
CD11c+ HLA DR++ monocyte %monocyte	LUAD	LUAD	CD11c+ HLA DR++ monocyte %monocyte	Weighted mode	12	0.0155444	0.119438	0.898801	0.374754
CD11c+ HLA DR++ monocyte AC	LUAD	LUAD	CD11c+ HLA DR++ monocyte AC	MR Egger	9	-0.0147672	0.206499	0.94499	0.270994
CD11c+ HLA DR++ monocyte AC	LUAD	LUAD	CD11c+ HLA DR++ monocyte AC	Weighted median	9	-0.0354494	0.119196	0.766158	0.270994
CD11c+ HLA DR++ monocyte AC	LUAD	LUAD	CD11c+ HLA DR++ monocyte AC	Inverse variance weighted	9	-0.0608782	0.0861242	0.47965	0.270994
CD11c+ HLA DR++ monocyte AC	LUAD	LUAD	CD11c+ HLA DR++ monocyte AC	Simple mode	9	-0.0431422	0.181293	0.817886	0.270994
CD11c+ HLA DR++ monocyte AC	LUAD	LUAD	CD11c+ HLA DR++ monocyte AC	Weighted mode	9	-0.00326522	0.161887	0.984402	0.270994
CD11c+ monocyte %monocyte	LUAD	LUAD	CD11c+ monocyte %monocyte	MR Egger	11	-0.101008	0.129592	0.455733	0.347274
CD11c+ monocyte %monocyte	LUAD	LUAD	CD11c+ monocyte %monocyte	Weighted median	11	0.0243364	0.0713895	0.733181	0.347274
CD11c+ monocyte %monocyte	LUAD	LUAD	CD11c+ monocyte %monocyte	Inverse variance weighted	11	0.0370053	0.0668043	0.579623	0.347274
CD11c+ monocyte %monocyte	LUAD	LUAD	CD11c+ monocyte %monocyte	Simple mode	11	0.0866312	0.116907	0.47572	0.347274
CD11c+ monocyte %monocyte	LUAD	LUAD	CD11c+ monocyte %monocyte	Weighted mode	11	0.020282	0.0687247	0.773939	0.347274
CD11c+ monocyte AC	LUAD	LUAD	CD11c+ monocyte AC	MR Egger	5	-0.0808504	0.453941	0.869986	0.15179
CD11c+ monocyte AC	LUAD	LUAD	CD11c+ monocyte AC	Weighted median	5	-0.0650216	0.160954	0.68623	0.15179
CD11c+ monocyte AC	LUAD	LUAD	CD11c+ monocyte AC	Inverse variance weighted	5	-0.0515868	0.134833	0.702018	0.15179
CD11c+ monocyte AC	LUAD	LUAD	CD11c+ monocyte AC	Simple mode	5	-0.0703714	0.180514	0.716523	0.15179
CD11c+ monocyte AC	LUAD	LUAD	CD11c+ monocyte AC	Weighted mode	5	-0.0666508	0.175921	0.724039	0.15179
CD123 on CD62L+ plasmacytoid DC	LUAD	LUAD	CD123 on CD62L+ plasmacytoid DC	MR Egger	5	-0.353177	0.226649	0.217058	0.271682
CD123 on CD62L+ plasmacytoid DC	LUAD	LUAD	CD123 on CD62L+ plasmacytoid DC	Weighted median	5	-0.0938316	0.096301	0.329879	0.271682
CD123 on CD62L+ plasmacytoid DC	LUAD	LUAD	CD123 on CD62L+ plasmacytoid DC	Inverse variance weighted	5	-0.0034068	0.0825423	0.967078	0.271682
CD123 on CD62L+ plasmacytoid DC	LUAD	LUAD	CD123 on CD62L+ plasmacytoid DC	Simple mode	5	-0.0566745	0.159163	0.739769	0.271682
CD123 on CD62L+ plasmacytoid DC	LUAD	LUAD	CD123 on CD62L+ plasmacytoid DC	Weighted mode	5	-0.107609	0.11744	0.411359	0.271682
CD123 on plasmacytoid DC	LUAD	LUAD	CD123 on plasmacytoid DC	MR Egger	5	-0.350686	0.224314	0.215912	0.274045
CD123 on plasmacytoid DC	LUAD	LUAD	CD123 on plasmacytoid DC	Weighted median	5	-0.0984392	0.101361	0.331463	0.274045
CD123 on plasmacytoid DC	LUAD	LUAD	CD123 on plasmacytoid DC	Inverse variance weighted	5	-0.00383141	0.082243	0.962843	0.274045
CD123 on plasmacytoid DC	LUAD	LUAD	CD123 on plasmacytoid DC	Simple mode	5	-0.0578545	0.163036	0.740616	0.274045
CD123 on plasmacytoid DC	LUAD	LUAD	CD123 on plasmacytoid DC	Weighted mode	5	-0.108613	0.119674	0.415435	0.274045
CD127- CD8br %CD8br	LUAD	LUAD	CD127- CD8br %CD8br	MR Egger	5	1.33598	1.31462	0.384339	0.166906
CD127- CD8br %CD8br	LUAD	LUAD	CD127- CD8br %CD8br	Weighted median	5	-0.0345075	0.157936	0.827047	0.166906
CD127- CD8br %CD8br	LUAD	LUAD	CD127- CD8br %CD8br	Inverse variance weighted	5	0.0382599	0.131836	0.771658	0.166906
CD127- CD8br %CD8br	LUAD	LUAD	CD127- CD8br %CD8br	Simple mode	5	-0.0359401	0.214732	0.875199	0.166906
CD127- CD8br %CD8br	LUAD	LUAD	CD127- CD8br %CD8br	Weighted mode	5	-0.0447338	0.181723	0.81767	0.166906
CD127- CD8br %T cell	LUAD	LUAD	CD127- CD8br %T cell	MR Egger	5	0.370304	0.774712	0.665327	0.168596
CD127- CD8br %T cell	LUAD	LUAD	CD127- CD8br %T cell	Weighted median	5	-0.0623898	0.122289	0.609922	0.168596
CD127- CD8br %T cell	LUAD	LUAD	CD127- CD8br %T cell	Inverse variance weighted	5	-0.0482876	0.101235	0.633372	0.168596
CD127- CD8br %T cell	LUAD	LUAD	CD127- CD8br %T cell	Simple mode	5	-0.0528804	0.172086	0.773956	0.168596
CD127- CD8br %T cell	LUAD	LUAD	CD127- CD8br %T cell	Weighted mode	5	-0.0557905	0.16869	0.757448	0.168596
CD127- CD8br AC	LUAD	LUAD	CD127- CD8br AC	MR Egger	5	0.0503337	0.513527	0.928102	0.171602
CD127- CD8br AC	LUAD	LUAD	CD127- CD8br AC	Weighted median	5	0.0603424	0.125281	0.63005	0.171602
CD127- CD8br AC	LUAD	LUAD	CD127- CD8br AC	Inverse variance weighted	5	0.0642318	0.0997617	0.519671	0.171602
CD127- CD8br AC	LUAD	LUAD	CD127- CD8br AC	Simple mode	5	0.127474	0.175887	0.508731	0.171602
CD127- CD8br AC	LUAD	LUAD	CD127- CD8br AC	Weighted mode	5	0.0901484	0.158151	0.599157	0.171602
CD127 on CD28- CD8br	LUAD	LUAD	CD127 on CD28- CD8br	MR Egger	12	0.279882	0.225536	0.242942	0.372578
CD127 on CD28- CD8br	LUAD	LUAD	CD127 on CD28- CD8br	Weighted median	12	-0.0350402	0.0934809	0.707781	0.372578
CD127 on CD28- CD8br	LUAD	LUAD	CD127 on CD28- CD8br	Inverse variance weighted	12	-0.0461941	0.0656564	0.481698	0.372578
CD127 on CD28- CD8br	LUAD	LUAD	CD127 on CD28- CD8br	Simple mode	12	-0.192513	0.159703	0.253325	0.372578
CD127 on CD28- CD8br	LUAD	LUAD	CD127 on CD28- CD8br	Weighted mode	12	0.0784167	0.126159	0.546891	0.372578
CD127 on CD28+ CD4+	LUAD	LUAD	CD127 on CD28+ CD4+	MR Egger	10	-0.00334379	0.15116	0.982893	0.36534
CD127 on CD28+ CD4+	LUAD	LUAD	CD127 on CD28+ CD4+	Weighted median	10	0.0556887	0.0820176	0.497147	0.36534
CD127 on CD28+ CD4+	LUAD	LUAD	CD127 on CD28+ CD4+	Inverse variance weighted	10	0.0600994	0.0617548	0.330457	0.36534
CD127 on CD28+ CD4+	LUAD	LUAD	CD127 on CD28+ CD4+	Simple mode	10	0.146642	0.133351	0.300018	0.36534
CD127 on CD28+ CD4+	LUAD	LUAD	CD127 on CD28+ CD4+	Weighted mode	10	0.0654677	0.116496	0.587853	0.36534
CD127 on CD28+ CD45RA- CD8br	LUAD	LUAD	CD127 on CD28+ CD45RA- CD8br	MR Egger	7	0.452024	0.565311	0.460225	0.205806
CD127 on CD28+ CD45RA- CD8br	LUAD	LUAD	CD127 on CD28+ CD45RA- CD8br	Weighted median	7	-0.0696214	0.156489	0.656394	0.205806
CD127 on CD28+ CD45RA- CD8br	LUAD	LUAD	CD127 on CD28+ CD45RA- CD8br	Inverse variance weighted	7	-0.0840891	0.112507	0.454813	0.205806
CD127 on CD28+ CD45RA- CD8br	LUAD	LUAD	CD127 on CD28+ CD45RA- CD8br	Simple mode	7	0.118628	0.247232	0.648342	0.205806
CD127 on CD28+ CD45RA- CD8br	LUAD	LUAD	CD127 on CD28+ CD45RA- CD8br	Weighted mode	7	-0.349264	0.214826	0.155117	0.205806
CD127 on CD28+ CD45RA+ CD8br	LUAD	LUAD	CD127 on CD28+ CD45RA+ CD8br	MR Egger	7	-0.141647	0.194396	0.498896	0.26932
CD127 on CD28+ CD45RA+ CD8br	LUAD	LUAD	CD127 on CD28+ CD45RA+ CD8br	Weighted median	7	-0.0557422	0.102876	0.587929	0.26932
CD127 on CD28+ CD45RA+ CD8br	LUAD	LUAD	CD127 on CD28+ CD45RA+ CD8br	Inverse variance weighted	7	-0.048997	0.0816013	0.548211	0.26932
CD127 on CD28+ CD45RA+ CD8br	LUAD	LUAD	CD127 on CD28+ CD45RA+ CD8br	Simple mode	7	-0.0722231	0.143169	0.631925	0.26932
CD127 on CD28+ CD45RA+ CD8br	LUAD	LUAD	CD127 on CD28+ CD45RA+ CD8br	Weighted mode	7	-0.0722231	0.133732	0.608602	0.26932
CD127 on CD28+ DN (CD4-CD8-)	LUAD	LUAD	CD127 on CD28+ DN (CD4-CD8-)	MR Egger	9	-0.0612163	0.224004	0.792524	0.268046
CD127 on CD28+ DN (CD4-CD8-)	LUAD	LUAD	CD127 on CD28+ DN (CD4-CD8-)	Weighted median	9	0.00775531	0.11975	0.948363	0.268046
CD127 on CD28+ DN (CD4-CD8-)	LUAD	LUAD	CD127 on CD28+ DN (CD4-CD8-)	Inverse variance weighted	9	-0.000435138	0.092823	0.99626	0.268046
CD127 on CD28+ DN (CD4-CD8-)	LUAD	LUAD	CD127 on CD28+ DN (CD4-CD8-)	Simple mode	9	-0.0184307	0.15001	0.905246	0.268046
CD127 on CD28+ DN (CD4-CD8-)	LUAD	LUAD	CD127 on CD28+ DN (CD4-CD8-)	Weighted mode	9	-0.0145462	0.149671	0.924968	0.268046
CD127 on CD4+	LUAD	LUAD	CD127 on CD4+	MR Egger	9	-0.126807	0.276946	0.660917	0.302014
CD127 on CD4+	LUAD	LUAD	CD127 on CD4+	Weighted median	9	0.0422897	0.097996	0.666072	0.302014
CD127 on CD4+	LUAD	LUAD	CD127 on CD4+	Inverse variance weighted	9	0.0581644	0.0753241	0.440003	0.302014
CD127 on CD4+	LUAD	LUAD	CD127 on CD4+	Simple mode	9	0.0437769	0.142577	0.766653	0.302014
CD127 on CD4+	LUAD	LUAD	CD127 on CD4+	Weighted mode	9	0.0174281	0.134224	0.899896	0.302014
CD127 on CD45RA- CD4 not Treg	LUAD	LUAD	CD127 on CD45RA- CD4 not Treg	MR Egger	8	-0.205655	0.439135	0.656086	0.248953
CD127 on CD45RA- CD4 not Treg	LUAD	LUAD	CD127 on CD45RA- CD4 not Treg	Weighted median	8	0.0257461	0.130392	0.843474	0.248953
CD127 on CD45RA- CD4 not Treg	LUAD	LUAD	CD127 on CD45RA- CD4 not Treg	Inverse variance weighted	8	-0.0388778	0.103571	0.707381	0.248953
CD127 on CD45RA- CD4 not Treg	LUAD	LUAD	CD127 on CD45RA- CD4 not Treg	Simple mode	8	0.00326165	0.152423	0.983525	0.248953
CD127 on CD45RA- CD4 not Treg	LUAD	LUAD	CD127 on CD45RA- CD4 not Treg	Weighted mode	8	0.00855958	0.126064	0.947765	0.248953
CD127 on CD45RA+ CD4+	LUAD	LUAD	CD127 on CD45RA+ CD4+	MR Egger	12	0.0861389	0.184167	0.65001	0.496192
CD127 on CD45RA+ CD4+	LUAD	LUAD	CD127 on CD45RA+ CD4+	Weighted median	12	-0.0470191	0.0814726	0.563862	0.496192
CD127 on CD45RA+ CD4+	LUAD	LUAD	CD127 on CD45RA+ CD4+	Inverse variance weighted	12	-0.0628372	0.0595209	0.291098	0.496192
CD127 on CD45RA+ CD4+	LUAD	LUAD	CD127 on CD45RA+ CD4+	Simple mode	12	-0.0291639	0.111253	0.798058	0.496192
CD127 on CD45RA+ CD4+	LUAD	LUAD	CD127 on CD45RA+ CD4+	Weighted mode	12	-0.0291639	0.0909992	0.754606	0.496192
CD127 on CD8br	LUAD	LUAD	CD127 on CD8br	MR Egger	17	0.174152	0.217951	0.436736	0.530484
CD127 on CD8br	LUAD	LUAD	CD127 on CD8br	Weighted median	17	0.0211358	0.0806172	0.793187	0.530484
CD127 on CD8br	LUAD	LUAD	CD127 on CD8br	Inverse variance weighted	17	0.0569162	0.057504	0.322283	0.530484
CD127 on CD8br	LUAD	LUAD	CD127 on CD8br	Simple mode	17	0.0145114	0.129899	0.91244	0.530484
CD127 on CD8br	LUAD	LUAD	CD127 on CD8br	Weighted mode	17	0.0112907	0.12228	0.927578	0.530484
CD127 on granulocyte	LUAD	LUAD	CD127 on granulocyte	MR Egger	20	-0.049808	0.111983	0.66178	0.861086
CD127 on granulocyte	LUAD	LUAD	CD127 on granulocyte	Weighted median	20	-0.00126674	0.0759609	0.986695	0.861086
CD127 on granulocyte	LUAD	LUAD	CD127 on granulocyte	Inverse variance weighted	20	0.0644766	0.0634744	0.309729	0.861086
CD127 on granulocyte	LUAD	LUAD	CD127 on granulocyte	Simple mode	20	-0.020725	0.106635	0.847962	0.861086
CD127 on granulocyte	LUAD	LUAD	CD127 on granulocyte	Weighted mode	20	-0.0395919	0.0904163	0.666408	0.861086
CD127 on T cell	LUAD	LUAD	CD127 on T cell	MR Egger	11	-0.304642	0.21932	0.19823	0.332147
CD127 on T cell	LUAD	LUAD	CD127 on T cell	Weighted median	11	-0.0424447	0.108119	0.694633	0.332147
CD127 on T cell	LUAD	LUAD	CD127 on T cell	Inverse variance weighted	11	0.0742396	0.0809684	0.359198	0.332147
CD127 on T cell	LUAD	LUAD	CD127 on T cell	Simple mode	11	0.00355162	0.192262	0.985625	0.332147
CD127 on T cell	LUAD	LUAD	CD127 on T cell	Weighted mode	11	-0.0529906	0.16263	0.751265	0.332147
CD14- CD16- AC	LUAD	LUAD	CD14- CD16- AC	MR Egger	13	-0.126738	0.16711	0.464145	0.524284
CD14- CD16- AC	LUAD	LUAD	CD14- CD16- AC	Weighted median	13	-0.0651873	0.0955543	0.495112	0.524284
CD14- CD16- AC	LUAD	LUAD	CD14- CD16- AC	Inverse variance weighted	13	-0.0899483	0.0716085	0.209075	0.524284
CD14- CD16- AC	LUAD	LUAD	CD14- CD16- AC	Simple mode	13	-0.111466	0.135696	0.427413	0.524284
CD14- CD16- AC	LUAD	LUAD	CD14- CD16- AC	Weighted mode	13	-0.0510027	0.11251	0.658408	0.524284
CD14- CD16+ monocyte %monocyte	LUAD	LUAD	CD14- CD16+ monocyte %monocyte	MR Egger	9	-0.0867018	0.140525	0.556773	0.472537
CD14- CD16+ monocyte %monocyte	LUAD	LUAD	CD14- CD16+ monocyte %monocyte	Weighted median	9	0.00834586	0.101611	0.934539	0.472537
CD14- CD16+ monocyte %monocyte	LUAD	LUAD	CD14- CD16+ monocyte %monocyte	Inverse variance weighted	9	0.0715029	0.0748671	0.339545	0.472537
CD14- CD16+ monocyte %monocyte	LUAD	LUAD	CD14- CD16+ monocyte %monocyte	Simple mode	9	0.18858	0.139506	0.213425	0.472537
CD14- CD16+ monocyte %monocyte	LUAD	LUAD	CD14- CD16+ monocyte %monocyte	Weighted mode	9	0.0372196	0.0971025	0.711481	0.472537
CD14- CD16+ monocyte AC	LUAD	LUAD	CD14- CD16+ monocyte AC	MR Egger	11	0.0206284	0.154535	0.896745	0.511005
CD14- CD16+ monocyte AC	LUAD	LUAD	CD14- CD16+ monocyte AC	Weighted median	11	0.0148194	0.0845318	0.860835	0.511005
CD14- CD16+ monocyte AC	LUAD	LUAD	CD14- CD16+ monocyte AC	Inverse variance weighted	11	0.0367162	0.0684805	0.591851	0.511005
CD14- CD16+ monocyte AC	LUAD	LUAD	CD14- CD16+ monocyte AC	Simple mode	11	-0.0195226	0.108217	0.86044	0.511005
CD14- CD16+ monocyte AC	LUAD	LUAD	CD14- CD16+ monocyte AC	Weighted mode	11	0.0164103	0.096965	0.868983	0.511005
CD14 on CD33dim HLA DR+ CD11b+	LUAD	LUAD	CD14 on CD33dim HLA DR+ CD11b+	MR Egger	6	0.480899	0.369746	0.263259	0.251237
CD14 on CD33dim HLA DR+ CD11b+	LUAD	LUAD	CD14 on CD33dim HLA DR+ CD11b+	Weighted median	6	0.00775753	0.0801232	0.922869	0.251237
CD14 on CD33dim HLA DR+ CD11b+	LUAD	LUAD	CD14 on CD33dim HLA DR+ CD11b+	Inverse variance weighted	6	0.050929	0.0832912	0.540897	0.251237
CD14 on CD33dim HLA DR+ CD11b+	LUAD	LUAD	CD14 on CD33dim HLA DR+ CD11b+	Simple mode	6	-0.00138998	0.139426	0.992431	0.251237
CD14 on CD33dim HLA DR+ CD11b+	LUAD	LUAD	CD14 on CD33dim HLA DR+ CD11b+	Weighted mode	6	-0.00138998	0.091264	0.988437	0.251237
CD14 on CD14+ CD16- monocyte	LUAD	LUAD	CD14 on CD14+ CD16- monocyte	MR Egger	11	-0.172073	0.25824	0.521913	0.373016
CD14 on CD14+ CD16- monocyte	LUAD	LUAD	CD14 on CD14+ CD16- monocyte	Weighted median	11	-0.0466738	0.10867	0.667558	0.373016
CD14 on CD14+ CD16- monocyte	LUAD	LUAD	CD14 on CD14+ CD16- monocyte	Inverse variance weighted	11	-0.00814655	0.0827732	0.921599	0.373016
CD14 on CD14+ CD16- monocyte	LUAD	LUAD	CD14 on CD14+ CD16- monocyte	Simple mode	11	0.0160267	0.157402	0.920912	0.373016
CD14 on CD14+ CD16- monocyte	LUAD	LUAD	CD14 on CD14+ CD16- monocyte	Weighted mode	11	-0.0407978	0.116615	0.733707	0.373016
CD14 on CD14+ CD16+ monocyte	LUAD	LUAD	CD14 on CD14+ CD16+ monocyte	MR Egger	10	0.583744	0.338044	0.12247	0.338065
CD14 on CD14+ CD16+ monocyte	LUAD	LUAD	CD14 on CD14+ CD16+ monocyte	Weighted median	10	0.0352007	0.108795	0.746278	0.338065
CD14 on CD14+ CD16+ monocyte	LUAD	LUAD	CD14 on CD14+ CD16+ monocyte	Inverse variance weighted	10	0.0354067	0.0837553	0.672485	0.338065
CD14 on CD14+ CD16+ monocyte	LUAD	LUAD	CD14 on CD14+ CD16+ monocyte	Simple mode	10	0.104043	0.168202	0.551537	0.338065
CD14 on CD14+ CD16+ monocyte	LUAD	LUAD	CD14 on CD14+ CD16+ monocyte	Weighted mode	10	0.0636192	0.143153	0.667238	0.338065
CD14 on CD33br HLA DR+ CD14dim	LUAD	LUAD	CD14 on CD33br HLA DR+ CD14dim	MR Egger	10	0.14257	0.285866	0.631391	0.313324
CD14 on CD33br HLA DR+ CD14dim	LUAD	LUAD	CD14 on CD33br HLA DR+ CD14dim	Weighted median	10	-0.0443474	0.0852043	0.602727	0.313324
CD14 on CD33br HLA DR+ CD14dim	LUAD	LUAD	CD14 on CD33br HLA DR+ CD14dim	Inverse variance weighted	10	-0.0245528	0.0751178	0.743776	0.313324
CD14 on CD33br HLA DR+ CD14dim	LUAD	LUAD	CD14 on CD33br HLA DR+ CD14dim	Simple mode	10	-0.207276	0.127224	0.137704	0.313324
CD14 on CD33br HLA DR+ CD14dim	LUAD	LUAD	CD14 on CD33br HLA DR+ CD14dim	Weighted mode	10	-0.0499843	0.105596	0.647231	0.313324
CD14 on Mo MDSC	LUAD	LUAD	CD14 on Mo MDSC	MR Egger	8	-0.107147	0.168587	0.548522	0.252747
CD14 on Mo MDSC	LUAD	LUAD	CD14 on Mo MDSC	Weighted median	8	-0.0580027	0.0621268	0.350501	0.252747
CD14 on Mo MDSC	LUAD	LUAD	CD14 on Mo MDSC	Inverse variance weighted	8	-0.035427	0.050178	0.480172	0.252747
CD14 on Mo MDSC	LUAD	LUAD	CD14 on Mo MDSC	Simple mode	8	0.0333736	0.086404	0.710783	0.252747
CD14 on Mo MDSC	LUAD	LUAD	CD14 on Mo MDSC	Weighted mode	8	-0.0648512	0.0801176	0.444895	0.252747
CD14+ CD16- monocyte %monocyte	LUAD	LUAD	CD14+ CD16- monocyte %monocyte	MR Egger	11	0.0828485	0.124132	0.521247	0.589126
CD14+ CD16- monocyte %monocyte	LUAD	LUAD	CD14+ CD16- monocyte %monocyte	Weighted median	11	-0.0323369	0.092561	0.726821	0.589126
CD14+ CD16- monocyte %monocyte	LUAD	LUAD	CD14+ CD16- monocyte %monocyte	Inverse variance weighted	11	-0.0958391	0.0685958	0.162366	0.589126
CD14+ CD16- monocyte %monocyte	LUAD	LUAD	CD14+ CD16- monocyte %monocyte	Simple mode	11	-0.300327	0.14622	0.0670644	0.589126
CD14+ CD16- monocyte %monocyte	LUAD	LUAD	CD14+ CD16- monocyte %monocyte	Weighted mode	11	-0.0156144	0.0949682	0.872679	0.589126
CD14+ CD16- monocyte AC	LUAD	LUAD	CD14+ CD16- monocyte AC	MR Egger	12	-0.351098	0.477327	0.478901	0.419427
CD14+ CD16- monocyte AC	LUAD	LUAD	CD14+ CD16- monocyte AC	Weighted median	12	-0.053711	0.11715	0.646607	0.419427
CD14+ CD16- monocyte AC	LUAD	LUAD	CD14+ CD16- monocyte AC	Inverse variance weighted	12	0.0412933	0.0883969	0.640403	0.419427
CD14+ CD16- monocyte AC	LUAD	LUAD	CD14+ CD16- monocyte AC	Simple mode	12	-0.0592503	0.168339	0.731511	0.419427
CD14+ CD16- monocyte AC	LUAD	LUAD	CD14+ CD16- monocyte AC	Weighted mode	12	-0.0757799	0.135041	0.585936	0.419427
CD14+ CD16+ monocyte %monocyte	LUAD	LUAD	CD14+ CD16+ monocyte %monocyte	MR Egger	16	0.132985	0.0860132	0.144382	0.983029
CD14+ CD16+ monocyte %monocyte	LUAD	LUAD	CD14+ CD16+ monocyte %monocyte	Weighted median	16	0.123604	0.066868	0.0645322	0.983029
CD14+ CD16+ monocyte %monocyte	LUAD	LUAD	CD14+ CD16+ monocyte %monocyte	Inverse variance weighted	16	0.0774966	0.0483461	0.108944	0.983029
CD14+ CD16+ monocyte %monocyte	LUAD	LUAD	CD14+ CD16+ monocyte %monocyte	Simple mode	16	0.122828	0.116125	0.30692	0.983029
CD14+ CD16+ monocyte %monocyte	LUAD	LUAD	CD14+ CD16+ monocyte %monocyte	Weighted mode	16	0.137259	0.0649354	0.051696	0.983029
CD14+ CD16+ monocyte AC	LUAD	LUAD	CD14+ CD16+ monocyte AC	MR Egger	11	0.156251	0.090734	0.119156	0.78208
CD14+ CD16+ monocyte AC	LUAD	LUAD	CD14+ CD16+ monocyte AC	Weighted median	11	0.159084	0.0687759	0.0207183	0.78208
CD14+ CD16+ monocyte AC	LUAD	LUAD	CD14+ CD16+ monocyte AC	Inverse variance weighted	11	0.138574	0.0548659	0.0115469	0.78208
CD14+ CD16+ monocyte AC	LUAD	LUAD	CD14+ CD16+ monocyte AC	Simple mode	11	0.204124	0.116263	0.109663	0.78208
CD14+ CD16+ monocyte AC	LUAD	LUAD	CD14+ CD16+ monocyte AC	Weighted mode	11	0.166253	0.0719217	0.0433901	0.78208
CD16-CD56 on HLA DR+ NK	LUAD	LUAD	CD16-CD56 on HLA DR+ NK	MR Egger	12	0.142578	0.208657	0.50993	0.464236
CD16-CD56 on HLA DR+ NK	LUAD	LUAD	CD16-CD56 on HLA DR+ NK	Weighted median	12	0.0537104	0.103861	0.605062	0.464236
CD16-CD56 on HLA DR+ NK	LUAD	LUAD	CD16-CD56 on HLA DR+ NK	Inverse variance weighted	12	-0.0470307	0.0892659	0.59829	0.464236
CD16-CD56 on HLA DR+ NK	LUAD	LUAD	CD16-CD56 on HLA DR+ NK	Simple mode	12	-0.320818	0.196774	0.131294	0.464236
CD16-CD56 on HLA DR+ NK	LUAD	LUAD	CD16-CD56 on HLA DR+ NK	Weighted mode	12	0.0878045	0.125481	0.498618	0.464236
CD16-CD56 on NK	LUAD	LUAD	CD16-CD56 on NK	MR Egger	17	-0.106453	0.0946889	0.278581	1.29355
CD16-CD56 on NK	LUAD	LUAD	CD16-CD56 on NK	Weighted median	17	0.0269272	0.0593869	0.650246	1.29355
CD16-CD56 on NK	LUAD	LUAD	CD16-CD56 on NK	Inverse variance weighted	17	0.0328106	0.0422239	0.437121	1.29355
CD16-CD56 on NK	LUAD	LUAD	CD16-CD56 on NK	Simple mode	17	-0.0418691	0.0986787	0.676999	1.29355
CD16-CD56 on NK	LUAD	LUAD	CD16-CD56 on NK	Weighted mode	17	0.00879519	0.0718008	0.904033	1.29355
CD16-CD56 on NKT	LUAD	LUAD	CD16-CD56 on NKT	MR Egger	16	-0.261716	0.127218	0.058794	0.927048
CD16-CD56 on NKT	LUAD	LUAD	CD16-CD56 on NKT	Weighted median	16	0.0058205	0.0765861	0.93942	0.927048
CD16-CD56 on NKT	LUAD	LUAD	CD16-CD56 on NKT	Inverse variance weighted	16	-0.0459404	0.0526684	0.383068	0.927048
CD16-CD56 on NKT	LUAD	LUAD	CD16-CD56 on NKT	Simple mode	16	0.0665754	0.122836	0.595789	0.927048
CD16-CD56 on NKT	LUAD	LUAD	CD16-CD56 on NKT	Weighted mode	16	0.0244144	0.11723	0.837827	0.927048
CD16 on CD14- CD16+ monocyte	LUAD	LUAD	CD16 on CD14- CD16+ monocyte	MR Egger	10	0.0981784	0.0639448	0.163244	1.21384
CD16 on CD14- CD16+ monocyte	LUAD	LUAD	CD16 on CD14- CD16+ monocyte	Weighted median	10	0.0697694	0.0425776	0.101288	1.21384
CD16 on CD14- CD16+ monocyte	LUAD	LUAD	CD16 on CD14- CD16+ monocyte	Inverse variance weighted	10	0.0179735	0.0465307	0.699295	1.21384
CD16 on CD14- CD16+ monocyte	LUAD	LUAD	CD16 on CD14- CD16+ monocyte	Simple mode	10	0.0344628	0.080043	0.676919	1.21384
CD16 on CD14- CD16+ monocyte	LUAD	LUAD	CD16 on CD14- CD16+ monocyte	Weighted mode	10	0.0684754	0.0424605	0.141272	1.21384
CD16 on CD14+ CD16+ monocyte	LUAD	LUAD	CD16 on CD14+ CD16+ monocyte	MR Egger	13	0.125293	0.0777216	0.135242	1.12435
CD16 on CD14+ CD16+ monocyte	LUAD	LUAD	CD16 on CD14+ CD16+ monocyte	Weighted median	13	0.0665592	0.0563521	0.237551	1.12435
CD16 on CD14+ CD16+ monocyte	LUAD	LUAD	CD16 on CD14+ CD16+ monocyte	Inverse variance weighted	13	0.0471533	0.0459469	0.304771	1.12435
CD16 on CD14+ CD16+ monocyte	LUAD	LUAD	CD16 on CD14+ CD16+ monocyte	Simple mode	13	-0.150134	0.108886	0.193111	1.12435
CD16 on CD14+ CD16+ monocyte	LUAD	LUAD	CD16 on CD14+ CD16+ monocyte	Weighted mode	13	0.0910643	0.0555194	0.12689	1.12435
CD16+ monocyte %monocyte	LUAD	LUAD	CD16+ monocyte %monocyte	MR Egger	10	-0.039549	0.129135	0.767224	0.560404
CD16+ monocyte %monocyte	LUAD	LUAD	CD16+ monocyte %monocyte	Weighted median	10	0.0395741	0.0911745	0.664254	0.560404
CD16+ monocyte %monocyte	LUAD	LUAD	CD16+ monocyte %monocyte	Inverse variance weighted	10	0.125221	0.0696003	0.0719966	0.560404
CD16+ monocyte %monocyte	LUAD	LUAD	CD16+ monocyte %monocyte	Simple mode	10	0.312284	0.149813	0.066778	0.560404
CD16+ monocyte %monocyte	LUAD	LUAD	CD16+ monocyte %monocyte	Weighted mode	10	0.0108617	0.0990016	0.915045	0.560404
CD19 on B cell	LUAD	LUAD	CD19 on B cell	MR Egger	12	0.160806	0.417312	0.708058	0.380066
CD19 on B cell	LUAD	LUAD	CD19 on B cell	Weighted median	12	-0.107541	0.121379	0.375622	0.380066
CD19 on B cell	LUAD	LUAD	CD19 on B cell	Inverse variance weighted	12	-0.0467247	0.113422	0.680372	0.380066
CD19 on B cell	LUAD	LUAD	CD19 on B cell	Simple mode	12	0.297335	0.263556	0.283255	0.380066
CD19 on B cell	LUAD	LUAD	CD19 on B cell	Weighted mode	12	0.238881	0.21359	0.287222	0.380066
CD19 on CD20-	LUAD	LUAD	CD19 on CD20-	MR Egger	5	0.25046	0.986701	0.816025	0.14782
CD19 on CD20-	LUAD	LUAD	CD19 on CD20-	Weighted median	5	0.0873332	0.176943	0.621612	0.14782
CD19 on CD20-	LUAD	LUAD	CD19 on CD20-	Inverse variance weighted	5	-0.0158548	0.158429	0.920285	0.14782
CD19 on CD20-	LUAD	LUAD	CD19 on CD20-	Simple mode	5	0.09606	0.219575	0.684347	0.14782
CD19 on CD20-	LUAD	LUAD	CD19 on CD20-	Weighted mode	5	0.0928448	0.209122	0.68002	0.14782
CD19 on CD20- CD38-	LUAD	LUAD	CD19 on CD20- CD38-	MR Egger	10	0.231562	0.260732	0.400387	0.311471
CD19 on CD20- CD38-	LUAD	LUAD	CD19 on CD20- CD38-	Weighted median	10	-0.186048	0.139275	0.181604	0.311471
CD19 on CD20- CD38-	LUAD	LUAD	CD19 on CD20- CD38-	Inverse variance weighted	10	-0.16538	0.0962365	0.0857106	0.311471
CD19 on CD20- CD38-	LUAD	LUAD	CD19 on CD20- CD38-	Simple mode	10	-0.0415879	0.233096	0.862348	0.311471
CD19 on CD20- CD38-	LUAD	LUAD	CD19 on CD20- CD38-	Weighted mode	10	-0.131807	0.219489	0.562976	0.311471
CD19 on CD24+ CD27+	LUAD	LUAD	CD19 on CD24+ CD27+	MR Egger	20	-0.165235	0.154722	0.299657	0.674615
CD19 on CD24+ CD27+	LUAD	LUAD	CD19 on CD24+ CD27+	Weighted median	20	-0.0424313	0.0822807	0.606071	0.674615
CD19 on CD24+ CD27+	LUAD	LUAD	CD19 on CD24+ CD27+	Inverse variance weighted	20	-0.0963111	0.0592864	0.104268	0.674615
CD19 on CD24+ CD27+	LUAD	LUAD	CD19 on CD24+ CD27+	Simple mode	20	-0.020016	0.141355	0.888886	0.674615
CD19 on CD24+ CD27+	LUAD	LUAD	CD19 on CD24+ CD27+	Weighted mode	20	0.0169692	0.125186	0.893601	0.674615
CD19 on IgD- CD24-	LUAD	LUAD	CD19 on IgD- CD24-	MR Egger	8	-0.448855	0.315088	0.204162	0.238519
CD19 on IgD- CD24-	LUAD	LUAD	CD19 on IgD- CD24-	Weighted median	8	-0.0273944	0.124567	0.825936	0.238519
CD19 on IgD- CD24-	LUAD	LUAD	CD19 on IgD- CD24-	Inverse variance weighted	8	-0.129144	0.0967216	0.181805	0.238519
CD19 on IgD- CD24-	LUAD	LUAD	CD19 on IgD- CD24-	Simple mode	8	-0.074107	0.184438	0.699817	0.238519
CD19 on IgD- CD24-	LUAD	LUAD	CD19 on IgD- CD24-	Weighted mode	8	-0.0310177	0.167443	0.858292	0.238519
CD19 on IgD- CD27-	LUAD	LUAD	CD19 on IgD- CD27-	MR Egger	12	-0.458362	0.314095	0.175167	0.360153
CD19 on IgD- CD27-	LUAD	LUAD	CD19 on IgD- CD27-	Weighted median	12	-0.0421911	0.122193	0.729882	0.360153
CD19 on IgD- CD27-	LUAD	LUAD	CD19 on IgD- CD27-	Inverse variance weighted	12	-0.07915	0.0875048	0.365719	0.360153
CD19 on IgD- CD27-	LUAD	LUAD	CD19 on IgD- CD27-	Simple mode	12	0.0335835	0.169104	0.846201	0.360153
CD19 on IgD- CD27-	LUAD	LUAD	CD19 on IgD- CD27-	Weighted mode	12	0.02364	0.157709	0.88356	0.360153
CD19 on IgD- CD38-	LUAD	LUAD	CD19 on IgD- CD38-	MR Egger	10	0.190204	0.352764	0.604437	0.311164
CD19 on IgD- CD38-	LUAD	LUAD	CD19 on IgD- CD38-	Weighted median	10	0.114097	0.11617	0.326021	0.311164
CD19 on IgD- CD38-	LUAD	LUAD	CD19 on IgD- CD38-	Inverse variance weighted	10	-0.0402143	0.112912	0.721723	0.311164
CD19 on IgD- CD38-	LUAD	LUAD	CD19 on IgD- CD38-	Simple mode	10	0.0306047	0.196478	0.879654	0.311164
CD19 on IgD- CD38-	LUAD	LUAD	CD19 on IgD- CD38-	Weighted mode	10	0.116188	0.147108	0.449944	0.311164
CD19 on IgD- CD38br	LUAD	LUAD	CD19 on IgD- CD38br	MR Egger	9	0.102507	0.123503	0.433929	0.27279
CD19 on IgD- CD38br	LUAD	LUAD	CD19 on IgD- CD38br	Weighted median	9	0.108886	0.0867586	0.209463	0.27279
CD19 on IgD- CD38br	LUAD	LUAD	CD19 on IgD- CD38br	Inverse variance weighted	9	0.118013	0.0689508	0.0869791	0.27279
CD19 on IgD- CD38br	LUAD	LUAD	CD19 on IgD- CD38br	Simple mode	9	0.119864	0.126023	0.369387	0.27279
CD19 on IgD- CD38br	LUAD	LUAD	CD19 on IgD- CD38br	Weighted mode	9	0.110745	0.0862389	0.235022	0.27279
CD19 on IgD- CD38dim	LUAD	LUAD	CD19 on IgD- CD38dim	MR Egger	14	-0.205188	0.186085	0.291797	0.475801
CD19 on IgD- CD38dim	LUAD	LUAD	CD19 on IgD- CD38dim	Weighted median	14	-0.102968	0.0945645	0.276211	0.475801
CD19 on IgD- CD38dim	LUAD	LUAD	CD19 on IgD- CD38dim	Inverse variance weighted	14	-0.0328605	0.080968	0.684856	0.475801
CD19 on IgD- CD38dim	LUAD	LUAD	CD19 on IgD- CD38dim	Simple mode	14	0.0445298	0.162305	0.78812	0.475801
CD19 on IgD- CD38dim	LUAD	LUAD	CD19 on IgD- CD38dim	Weighted mode	14	-0.130861	0.106999	0.243033	0.475801
CD19 on IgD+	LUAD	LUAD	CD19 on IgD+	MR Egger	13	-0.183393	0.168524	0.29976	0.427336
CD19 on IgD+	LUAD	LUAD	CD19 on IgD+	Weighted median	13	-0.0802336	0.0933987	0.390316	0.427336
CD19 on IgD+	LUAD	LUAD	CD19 on IgD+	Inverse variance weighted	13	-0.0596069	0.0766223	0.43661	0.427336
CD19 on IgD+	LUAD	LUAD	CD19 on IgD+	Simple mode	13	-0.121737	0.132985	0.378001	0.427336
CD19 on IgD+	LUAD	LUAD	CD19 on IgD+	Weighted mode	13	-0.108451	0.12035	0.385246	0.427336
CD19 on IgD+ CD24-	LUAD	LUAD	CD19 on IgD+ CD24-	MR Egger	15	-0.273314	0.188983	0.171788	0.494887
CD19 on IgD+ CD24-	LUAD	LUAD	CD19 on IgD+ CD24-	Weighted median	15	-0.165364	0.0935758	0.0772005	0.494887
CD19 on IgD+ CD24-	LUAD	LUAD	CD19 on IgD+ CD24-	Inverse variance weighted	15	-0.131857	0.0714602	0.0650114	0.494887
CD19 on IgD+ CD24-	LUAD	LUAD	CD19 on IgD+ CD24-	Simple mode	15	-0.170311	0.129247	0.208755	0.494887
CD19 on IgD+ CD24-	LUAD	LUAD	CD19 on IgD+ CD24-	Weighted mode	15	-0.174505	0.118537	0.163099	0.494887
CD19 on IgD+ CD24+	LUAD	LUAD	CD19 on IgD+ CD24+	MR Egger	18	-0.137565	0.155832	0.390428	0.60542
CD19 on IgD+ CD24+	LUAD	LUAD	CD19 on IgD+ CD24+	Weighted median	18	-0.125876	0.0922771	0.172532	0.60542
CD19 on IgD+ CD24+	LUAD	LUAD	CD19 on IgD+ CD24+	Inverse variance weighted	18	-0.106204	0.065682	0.10589	0.60542
CD19 on IgD+ CD24+	LUAD	LUAD	CD19 on IgD+ CD24+	Simple mode	18	-0.0919732	0.170291	0.596138	0.60542
CD19 on IgD+ CD24+	LUAD	LUAD	CD19 on IgD+ CD24+	Weighted mode	18	-0.105621	0.153988	0.502023	0.60542
CD19 on IgD+ CD38-	LUAD	LUAD	CD19 on IgD+ CD38-	MR Egger	13	0.0644264	0.176752	0.722393	0.393801
CD19 on IgD+ CD38-	LUAD	LUAD	CD19 on IgD+ CD38-	Weighted median	13	-0.041802	0.109801	0.70342	0.393801
CD19 on IgD+ CD38-	LUAD	LUAD	CD19 on IgD+ CD38-	Inverse variance weighted	13	0.013062	0.0757878	0.863162	0.393801
CD19 on IgD+ CD38-	LUAD	LUAD	CD19 on IgD+ CD38-	Simple mode	13	-0.148574	0.180794	0.427227	0.393801
CD19 on IgD+ CD38-	LUAD	LUAD	CD19 on IgD+ CD38-	Weighted mode	13	-0.0425086	0.151485	0.783787	0.393801
CD19 on IgD+ CD38- naive	LUAD	LUAD	CD19 on IgD+ CD38- naive	MR Egger	7	-0.211936	0.46464	0.667426	0.207048
CD19 on IgD+ CD38- naive	LUAD	LUAD	CD19 on IgD+ CD38- naive	Weighted median	7	-0.130687	0.104844	0.212586	0.207048
CD19 on IgD+ CD38- naive	LUAD	LUAD	CD19 on IgD+ CD38- naive	Inverse variance weighted	7	0.0120397	0.129499	0.925926	0.207048
CD19 on IgD+ CD38- naive	LUAD	LUAD	CD19 on IgD+ CD38- naive	Simple mode	7	-0.180626	0.149038	0.271092	0.207048
CD19 on IgD+ CD38- naive	LUAD	LUAD	CD19 on IgD+ CD38- naive	Weighted mode	7	-0.183899	0.126193	0.195304	0.207048
CD19 on IgD+ CD38- unsw mem	LUAD	LUAD	CD19 on IgD+ CD38- unsw mem	MR Egger	10	-0.0726453	0.104861	0.508058	0.357513
CD19 on IgD+ CD38- unsw mem	LUAD	LUAD	CD19 on IgD+ CD38- unsw mem	Weighted median	10	0.0203087	0.0725808	0.779625	0.357513
CD19 on IgD+ CD38- unsw mem	LUAD	LUAD	CD19 on IgD+ CD38- unsw mem	Inverse variance weighted	10	-0.0141313	0.0546713	0.796038	0.357513
CD19 on IgD+ CD38- unsw mem	LUAD	LUAD	CD19 on IgD+ CD38- unsw mem	Simple mode	10	-0.0483278	0.113897	0.681302	0.357513
CD19 on IgD+ CD38- unsw mem	LUAD	LUAD	CD19 on IgD+ CD38- unsw mem	Weighted mode	10	-0.00741674	0.0866859	0.93369	0.357513
CD19 on IgD+ CD38br	LUAD	LUAD	CD19 on IgD+ CD38br	MR Egger	12	-0.0939299	0.149627	0.544229	0.491615
CD19 on IgD+ CD38br	LUAD	LUAD	CD19 on IgD+ CD38br	Weighted median	12	-0.177577	0.10165	0.0806468	0.491615
CD19 on IgD+ CD38br	LUAD	LUAD	CD19 on IgD+ CD38br	Inverse variance weighted	12	-0.06623	0.0780415	0.396076	0.491615
CD19 on IgD+ CD38br	LUAD	LUAD	CD19 on IgD+ CD38br	Simple mode	12	-0.229301	0.180585	0.230371	0.491615
CD19 on IgD+ CD38br	LUAD	LUAD	CD19 on IgD+ CD38br	Weighted mode	12	-0.218028	0.142847	0.155161	0.491615
CD19 on IgD+ CD38dim	LUAD	LUAD	CD19 on IgD+ CD38dim	MR Egger	12	-0.239874	0.164848	0.176297	0.417069
CD19 on IgD+ CD38dim	LUAD	LUAD	CD19 on IgD+ CD38dim	Weighted median	12	-0.160319	0.103328	0.120768	0.417069
CD19 on IgD+ CD38dim	LUAD	LUAD	CD19 on IgD+ CD38dim	Inverse variance weighted	12	-0.113725	0.0788763	0.149355	0.417069
CD19 on IgD+ CD38dim	LUAD	LUAD	CD19 on IgD+ CD38dim	Simple mode	12	-0.167869	0.162144	0.32275	0.417069
CD19 on IgD+ CD38dim	LUAD	LUAD	CD19 on IgD+ CD38dim	Weighted mode	12	-0.184562	0.135115	0.199229	0.417069
CD19 on memory B cell	LUAD	LUAD	CD19 on memory B cell	MR Egger	12	-0.319913	0.247142	0.224602	0.403526
CD19 on memory B cell	LUAD	LUAD	CD19 on memory B cell	Weighted median	12	-0.0636525	0.117281	0.587312	0.403526
CD19 on memory B cell	LUAD	LUAD	CD19 on memory B cell	Inverse variance weighted	12	-0.107932	0.0806975	0.181065	0.403526
CD19 on memory B cell	LUAD	LUAD	CD19 on memory B cell	Simple mode	12	-0.215613	0.223955	0.356359	0.403526
CD19 on memory B cell	LUAD	LUAD	CD19 on memory B cell	Weighted mode	12	0.0845095	0.195657	0.674139	0.403526
CD19 on naive-mature B cell	LUAD	LUAD	CD19 on naive-mature B cell	MR Egger	15	-0.21559	0.20507	0.312271	0.474528
CD19 on naive-mature B cell	LUAD	LUAD	CD19 on naive-mature B cell	Weighted median	15	-0.0886131	0.0963456	0.357707	0.474528
CD19 on naive-mature B cell	LUAD	LUAD	CD19 on naive-mature B cell	Inverse variance weighted	15	-0.0726606	0.0704286	0.302216	0.474528
CD19 on naive-mature B cell	LUAD	LUAD	CD19 on naive-mature B cell	Simple mode	15	-0.0923095	0.151941	0.553224	0.474528
CD19 on naive-mature B cell	LUAD	LUAD	CD19 on naive-mature B cell	Weighted mode	15	-0.136953	0.139748	0.34372	0.474528
CD19 on PB/PC	LUAD	LUAD	CD19 on PB/PC	MR Egger	13	-0.418671	0.226532	0.0916174	0.399844
CD19 on PB/PC	LUAD	LUAD	CD19 on PB/PC	Weighted median	13	-0.0768191	0.114866	0.50364	0.399844
CD19 on PB/PC	LUAD	LUAD	CD19 on PB/PC	Inverse variance weighted	13	-0.172451	0.0888621	0.0522996	0.399844
CD19 on PB/PC	LUAD	LUAD	CD19 on PB/PC	Simple mode	13	-0.0781345	0.168163	0.65051	0.399844
CD19 on PB/PC	LUAD	LUAD	CD19 on PB/PC	Weighted mode	13	-0.0926808	0.144012	0.531967	0.399844
CD19 on sw mem	LUAD	LUAD	CD19 on sw mem	MR Egger	15	-0.177307	0.153614	0.269181	0.495233
CD19 on sw mem	LUAD	LUAD	CD19 on sw mem	Weighted median	15	-0.115133	0.0908792	0.205197	0.495233
CD19 on sw mem	LUAD	LUAD	CD19 on sw mem	Inverse variance weighted	15	-0.0683343	0.0705972	0.333071	0.495233
CD19 on sw mem	LUAD	LUAD	CD19 on sw mem	Simple mode	15	-0.065463	0.151407	0.672062	0.495233
CD19 on sw mem	LUAD	LUAD	CD19 on sw mem	Weighted mode	15	-0.110952	0.114142	0.34752	0.495233
CD19 on transitional	LUAD	LUAD	CD19 on transitional	MR Egger	15	-0.209732	0.140333	0.15891	0.515143
CD19 on transitional	LUAD	LUAD	CD19 on transitional	Weighted median	15	-0.0510129	0.0988081	0.605657	0.515143
CD19 on transitional	LUAD	LUAD	CD19 on transitional	Inverse variance weighted	15	-0.0327047	0.0680165	0.630633	0.515143
CD19 on transitional	LUAD	LUAD	CD19 on transitional	Simple mode	15	-0.104824	0.192299	0.594255	0.515143
CD19 on transitional	LUAD	LUAD	CD19 on transitional	Weighted mode	15	-0.194003	0.166034	0.262135	0.515143
CD19 on unsw mem	LUAD	LUAD	CD19 on unsw mem	MR Egger	11	-0.25509	0.181791	0.194101	0.396681
CD19 on unsw mem	LUAD	LUAD	CD19 on unsw mem	Weighted median	11	-0.0701641	0.122386	0.566442	0.396681
CD19 on unsw mem	LUAD	LUAD	CD19 on unsw mem	Inverse variance weighted	11	-0.129168	0.0907277	0.154537	0.396681
CD19 on unsw mem	LUAD	LUAD	CD19 on unsw mem	Simple mode	11	-0.0509297	0.168089	0.768105	0.396681
CD19 on unsw mem	LUAD	LUAD	CD19 on unsw mem	Weighted mode	11	0.00247206	0.158378	0.987854	0.396681
CD20- %B cell	LUAD	LUAD	CD20- %B cell	MR Egger	7	0.0808945	0.338798	0.820762	0.207336
CD20- %B cell	LUAD	LUAD	CD20- %B cell	Weighted median	7	-0.0193977	0.146882	0.894934	0.207336
CD20- %B cell	LUAD	LUAD	CD20- %B cell	Inverse variance weighted	7	0.0685997	0.101436	0.49886	0.207336
CD20- %B cell	LUAD	LUAD	CD20- %B cell	Simple mode	7	-0.14703	0.236129	0.556413	0.207336
CD20- %B cell	LUAD	LUAD	CD20- %B cell	Weighted mode	7	-0.107937	0.200298	0.609366	0.207336
CD20- %lymphocyte	LUAD	LUAD	CD20- %lymphocyte	MR Egger	8	-0.0279824	0.172761	0.876645	0.231365
CD20- %lymphocyte	LUAD	LUAD	CD20- %lymphocyte	Weighted median	8	0.0912628	0.116537	0.433554	0.231365
CD20- %lymphocyte	LUAD	LUAD	CD20- %lymphocyte	Inverse variance weighted	8	0.126209	0.0870813	0.147249	0.231365
CD20- %lymphocyte	LUAD	LUAD	CD20- %lymphocyte	Simple mode	8	0.114662	0.18657	0.558272	0.231365
CD20- %lymphocyte	LUAD	LUAD	CD20- %lymphocyte	Weighted mode	8	0.00260037	0.133884	0.985046	0.231365
CD20- AC	LUAD	LUAD	CD20- AC	MR Egger	11	0.0480073	0.331159	0.887931	0.324279
CD20- AC	LUAD	LUAD	CD20- AC	Weighted median	11	-0.00868662	0.124229	0.944254	0.324279
CD20- AC	LUAD	LUAD	CD20- AC	Inverse variance weighted	11	-0.0312336	0.0914759	0.732772	0.324279
CD20- AC	LUAD	LUAD	CD20- AC	Simple mode	11	0.0975985	0.192495	0.623135	0.324279
CD20- AC	LUAD	LUAD	CD20- AC	Weighted mode	11	0.0739435	0.185908	0.699178	0.324279
CD20- CD38- %B cell	LUAD	LUAD	CD20- CD38- %B cell	MR Egger	9	-0.163136	0.19197	0.423545	0.271463
CD20- CD38- %B cell	LUAD	LUAD	CD20- CD38- %B cell	Weighted median	9	-0.0483656	0.105797	0.647558	0.271463
CD20- CD38- %B cell	LUAD	LUAD	CD20- CD38- %B cell	Inverse variance weighted	9	0.00921076	0.0850082	0.913717	0.271463
CD20- CD38- %B cell	LUAD	LUAD	CD20- CD38- %B cell	Simple mode	9	-0.0682822	0.154035	0.6693	0.271463
CD20- CD38- %B cell	LUAD	LUAD	CD20- CD38- %B cell	Weighted mode	9	-0.053932	0.15615	0.73871	0.271463
CD20- CD38- %lymphocyte	LUAD	LUAD	CD20- CD38- %lymphocyte	MR Egger	9	-0.247305	0.357109	0.510924	0.279297
CD20- CD38- %lymphocyte	LUAD	LUAD	CD20- CD38- %lymphocyte	Weighted median	9	0.0115898	0.13732	0.932739	0.279297
CD20- CD38- %lymphocyte	LUAD	LUAD	CD20- CD38- %lymphocyte	Inverse variance weighted	9	0.038963	0.103381	0.706256	0.279297
CD20- CD38- %lymphocyte	LUAD	LUAD	CD20- CD38- %lymphocyte	Simple mode	9	-0.0364719	0.203178	0.862003	0.279297
CD20- CD38- %lymphocyte	LUAD	LUAD	CD20- CD38- %lymphocyte	Weighted mode	9	-0.0279911	0.179889	0.880201	0.279297
CD20- CD38- AC	LUAD	LUAD	CD20- CD38- AC	MR Egger	9	-0.142229	0.50803	0.7876	0.274952
CD20- CD38- AC	LUAD	LUAD	CD20- CD38- AC	Weighted median	9	-0.0564666	0.144196	0.695357	0.274952
CD20- CD38- AC	LUAD	LUAD	CD20- CD38- AC	Inverse variance weighted	9	-0.0669419	0.114349	0.558266	0.274952
CD20- CD38- AC	LUAD	LUAD	CD20- CD38- AC	Simple mode	9	-0.119275	0.23244	0.621718	0.274952
CD20- CD38- AC	LUAD	LUAD	CD20- CD38- AC	Weighted mode	9	-0.0985502	0.234814	0.685752	0.274952
CD20 on B cell	LUAD	LUAD	CD20 on B cell	MR Egger	16	-0.0483401	0.144483	0.742907	0.601706
CD20 on B cell	LUAD	LUAD	CD20 on B cell	Weighted median	16	-0.0353348	0.0739607	0.632827	0.601706
CD20 on B cell	LUAD	LUAD	CD20 on B cell	Inverse variance weighted	16	-0.0487576	0.0537704	0.364526	0.601706
CD20 on B cell	LUAD	LUAD	CD20 on B cell	Simple mode	16	-0.0475881	0.122242	0.70253	0.601706
CD20 on B cell	LUAD	LUAD	CD20 on B cell	Weighted mode	16	-0.0268063	0.108363	0.807971	0.601706
CD20 on CD20- CD38-	LUAD	LUAD	CD20 on CD20- CD38-	MR Egger	6	0.921588	0.335938	0.0517281	0.177635
CD20 on CD20- CD38-	LUAD	LUAD	CD20 on CD20- CD38-	Weighted median	6	0.230079	0.165911	0.165515	0.177635
CD20 on CD20- CD38-	LUAD	LUAD	CD20 on CD20- CD38-	Inverse variance weighted	6	0.102796	0.182198	0.57262	0.177635
CD20 on CD20- CD38-	LUAD	LUAD	CD20 on CD20- CD38-	Simple mode	6	0.115797	0.279189	0.695511	0.177635
CD20 on CD20- CD38-	LUAD	LUAD	CD20 on CD20- CD38-	Weighted mode	6	0.30969	0.164421	0.118341	0.177635
CD20 on CD24+ CD27+	LUAD	LUAD	CD20 on CD24+ CD27+	MR Egger	15	-0.107901	0.285428	0.711509	0.623673
CD20 on CD24+ CD27+	LUAD	LUAD	CD20 on CD24+ CD27+	Weighted median	15	-0.0521571	0.101303	0.606651	0.623673
CD20 on CD24+ CD27+	LUAD	LUAD	CD20 on CD24+ CD27+	Inverse variance weighted	15	-0.059937	0.0875069	0.493382	0.623673
CD20 on CD24+ CD27+	LUAD	LUAD	CD20 on CD24+ CD27+	Simple mode	15	-0.0160017	0.168648	0.925753	0.623673
CD20 on CD24+ CD27+	LUAD	LUAD	CD20 on CD24+ CD27+	Weighted mode	15	-0.0225218	0.10636	0.835353	0.623673
CD20 on IgD- CD24-	LUAD	LUAD	CD20 on IgD- CD24-	MR Egger	13	-0.142841	0.328285	0.671893	0.442293
CD20 on IgD- CD24-	LUAD	LUAD	CD20 on IgD- CD24-	Weighted median	13	-0.023924	0.113057	0.832412	0.442293
CD20 on IgD- CD24-	LUAD	LUAD	CD20 on IgD- CD24-	Inverse variance weighted	13	-0.0728313	0.0877326	0.406454	0.442293
CD20 on IgD- CD24-	LUAD	LUAD	CD20 on IgD- CD24-	Simple mode	13	0.12002	0.177097	0.510813	0.442293
CD20 on IgD- CD24-	LUAD	LUAD	CD20 on IgD- CD24-	Weighted mode	13	0.0377036	0.142614	0.795976	0.442293
CD20 on IgD- CD27-	LUAD	LUAD	CD20 on IgD- CD27-	MR Egger	15	0.124951	0.19113	0.524668	0.553135
CD20 on IgD- CD27-	LUAD	LUAD	CD20 on IgD- CD27-	Weighted median	15	0.0897983	0.0958757	0.348958	0.553135
CD20 on IgD- CD27-	LUAD	LUAD	CD20 on IgD- CD27-	Inverse variance weighted	15	0.0567117	0.0634763	0.371626	0.553135
CD20 on IgD- CD27-	LUAD	LUAD	CD20 on IgD- CD27-	Simple mode	15	0.223183	0.13418	0.118466	0.553135
CD20 on IgD- CD27-	LUAD	LUAD	CD20 on IgD- CD27-	Weighted mode	15	0.20995	0.117727	0.0962134	0.553135
CD20 on IgD- CD38-	LUAD	LUAD	CD20 on IgD- CD38-	MR Egger	15	0.223113	0.214225	0.316631	0.56818
CD20 on IgD- CD38-	LUAD	LUAD	CD20 on IgD- CD38-	Weighted median	15	-0.0633577	0.101825	0.533797	0.56818
CD20 on IgD- CD38-	LUAD	LUAD	CD20 on IgD- CD38-	Inverse variance weighted	15	-0.0489398	0.0694885	0.481254	0.56818
CD20 on IgD- CD38-	LUAD	LUAD	CD20 on IgD- CD38-	Simple mode	15	-0.0616454	0.174329	0.728895	0.56818
CD20 on IgD- CD38-	LUAD	LUAD	CD20 on IgD- CD38-	Weighted mode	15	-0.0504801	0.134807	0.713672	0.56818
CD20 on IgD- CD38br	LUAD	LUAD	CD20 on IgD- CD38br	MR Egger	5	0.398734	0.305745	0.283225	0.155647
CD20 on IgD- CD38br	LUAD	LUAD	CD20 on IgD- CD38br	Weighted median	5	0.0552463	0.128451	0.667125	0.155647
CD20 on IgD- CD38br	LUAD	LUAD	CD20 on IgD- CD38br	Inverse variance weighted	5	0.0515592	0.100896	0.609343	0.155647
CD20 on IgD- CD38br	LUAD	LUAD	CD20 on IgD- CD38br	Simple mode	5	-0.11742	0.188712	0.567511	0.155647
CD20 on IgD- CD38br	LUAD	LUAD	CD20 on IgD- CD38br	Weighted mode	5	0.0558471	0.15424	0.73561	0.155647
CD20 on IgD- CD38dim	LUAD	LUAD	CD20 on IgD- CD38dim	MR Egger	20	-0.104614	0.155613	0.509951	0.831961
CD20 on IgD- CD38dim	LUAD	LUAD	CD20 on IgD- CD38dim	Weighted median	20	-0.0231709	0.0742528	0.755	0.831961
CD20 on IgD- CD38dim	LUAD	LUAD	CD20 on IgD- CD38dim	Inverse variance weighted	20	0.0133267	0.0534734	0.803189	0.831961
CD20 on IgD- CD38dim	LUAD	LUAD	CD20 on IgD- CD38dim	Simple mode	20	-0.0226412	0.117409	0.849131	0.831961
CD20 on IgD- CD38dim	LUAD	LUAD	CD20 on IgD- CD38dim	Weighted mode	20	-0.0342651	0.0976219	0.729452	0.831961
CD20 on IgD+	LUAD	LUAD	CD20 on IgD+	MR Egger	16	-0.084774	0.167942	0.621566	0.624967
CD20 on IgD+	LUAD	LUAD	CD20 on IgD+	Weighted median	16	-0.0682023	0.0730374	0.350408	0.624967
CD20 on IgD+	LUAD	LUAD	CD20 on IgD+	Inverse variance weighted	16	-0.0432994	0.0543076	0.425278	0.624967
CD20 on IgD+	LUAD	LUAD	CD20 on IgD+	Simple mode	16	-0.0706304	0.130755	0.597006	0.624967
CD20 on IgD+	LUAD	LUAD	CD20 on IgD+	Weighted mode	16	-0.0682657	0.129414	0.605563	0.624967
CD20 on IgD+ CD24-	LUAD	LUAD	CD20 on IgD+ CD24-	MR Egger	17	0.0023059	0.156011	0.988402	0.659235
CD20 on IgD+ CD24-	LUAD	LUAD	CD20 on IgD+ CD24-	Weighted median	17	-0.0473975	0.0708094	0.503261	0.659235
CD20 on IgD+ CD24-	LUAD	LUAD	CD20 on IgD+ CD24-	Inverse variance weighted	17	-0.0362973	0.0547571	0.507409	0.659235
CD20 on IgD+ CD24-	LUAD	LUAD	CD20 on IgD+ CD24-	Simple mode	17	-0.0737765	0.144085	0.615621	0.659235
CD20 on IgD+ CD24-	LUAD	LUAD	CD20 on IgD+ CD24-	Weighted mode	17	-0.0462789	0.131357	0.729201	0.659235
CD20 on IgD+ CD24+	LUAD	LUAD	CD20 on IgD+ CD24+	MR Egger	13	-0.563263	0.317302	0.10351	0.466024
CD20 on IgD+ CD24+	LUAD	LUAD	CD20 on IgD+ CD24+	Weighted median	13	-0.0707747	0.11833	0.549764	0.466024
CD20 on IgD+ CD24+	LUAD	LUAD	CD20 on IgD+ CD24+	Inverse variance weighted	13	-0.0630599	0.0849627	0.457962	0.466024
CD20 on IgD+ CD24+	LUAD	LUAD	CD20 on IgD+ CD24+	Simple mode	13	0.0261748	0.179314	0.886367	0.466024
CD20 on IgD+ CD24+	LUAD	LUAD	CD20 on IgD+ CD24+	Weighted mode	13	-0.0676517	0.128602	0.608434	0.466024
CD20 on IgD+ CD38-	LUAD	LUAD	CD20 on IgD+ CD38-	MR Egger	15	-0.0375652	0.208495	0.859795	0.539939
CD20 on IgD+ CD38-	LUAD	LUAD	CD20 on IgD+ CD38-	Weighted median	15	0.00683809	0.088325	0.93829	0.539939
CD20 on IgD+ CD38-	LUAD	LUAD	CD20 on IgD+ CD38-	Inverse variance weighted	15	-0.012743	0.0633239	0.840514	0.539939
CD20 on IgD+ CD38-	LUAD	LUAD	CD20 on IgD+ CD38-	Simple mode	15	0.0840861	0.133782	0.539776	0.539939
CD20 on IgD+ CD38-	LUAD	LUAD	CD20 on IgD+ CD38-	Weighted mode	15	0.0120381	0.12227	0.922967	0.539939
CD20 on IgD+ CD38- naive	LUAD	LUAD	CD20 on IgD+ CD38- naive	MR Egger	10	-0.132123	0.12593	0.324754	0.298341
CD20 on IgD+ CD38- naive	LUAD	LUAD	CD20 on IgD+ CD38- naive	Weighted median	10	-0.0670764	0.0811512	0.408486	0.298341
CD20 on IgD+ CD38- naive	LUAD	LUAD	CD20 on IgD+ CD38- naive	Inverse variance weighted	10	-0.0836634	0.0578116	0.147848	0.298341
CD20 on IgD+ CD38- naive	LUAD	LUAD	CD20 on IgD+ CD38- naive	Simple mode	10	-0.0131498	0.116666	0.912732	0.298341
CD20 on IgD+ CD38- naive	LUAD	LUAD	CD20 on IgD+ CD38- naive	Weighted mode	10	-0.0860039	0.0828151	0.32613	0.298341
CD20 on IgD+ CD38- unsw mem	LUAD	LUAD	CD20 on IgD+ CD38- unsw mem	MR Egger	14	0.0344299	0.276936	0.903117	0.430749
CD20 on IgD+ CD38- unsw mem	LUAD	LUAD	CD20 on IgD+ CD38- unsw mem	Weighted median	14	-0.0382183	0.0827323	0.644116	0.430749
CD20 on IgD+ CD38- unsw mem	LUAD	LUAD	CD20 on IgD+ CD38- unsw mem	Inverse variance weighted	14	0.00587605	0.0590684	0.920758	0.430749
CD20 on IgD+ CD38- unsw mem	LUAD	LUAD	CD20 on IgD+ CD38- unsw mem	Simple mode	14	-0.0742702	0.120745	0.549105	0.430749
CD20 on IgD+ CD38- unsw mem	LUAD	LUAD	CD20 on IgD+ CD38- unsw mem	Weighted mode	14	-0.0504406	0.114657	0.667215	0.430749
CD20 on IgD+ CD38br	LUAD	LUAD	CD20 on IgD+ CD38br	MR Egger	18	-0.276005	0.187824	0.16109	0.721034
CD20 on IgD+ CD38br	LUAD	LUAD	CD20 on IgD+ CD38br	Weighted median	18	-0.112937	0.0756876	0.13566	0.721034
CD20 on IgD+ CD38br	LUAD	LUAD	CD20 on IgD+ CD38br	Inverse variance weighted	18	-0.100987	0.0563127	0.0729222	0.721034
CD20 on IgD+ CD38br	LUAD	LUAD	CD20 on IgD+ CD38br	Simple mode	18	-0.0721185	0.106095	0.505811	0.721034
CD20 on IgD+ CD38br	LUAD	LUAD	CD20 on IgD+ CD38br	Weighted mode	18	-0.102494	0.104181	0.339009	0.721034
CD20 on IgD+ CD38dim	LUAD	LUAD	CD20 on IgD+ CD38dim	MR Egger	20	-0.174032	0.185837	0.361424	0.840602
CD20 on IgD+ CD38dim	LUAD	LUAD	CD20 on IgD+ CD38dim	Weighted median	20	-0.0524063	0.0757172	0.488855	0.840602
CD20 on IgD+ CD38dim	LUAD	LUAD	CD20 on IgD+ CD38dim	Inverse variance weighted	20	-0.03791	0.0532966	0.476897	0.840602
CD20 on IgD+ CD38dim	LUAD	LUAD	CD20 on IgD+ CD38dim	Simple mode	20	-0.018586	0.111649	0.869548	0.840602
CD20 on IgD+ CD38dim	LUAD	LUAD	CD20 on IgD+ CD38dim	Weighted mode	20	-0.0226677	0.0985281	0.820502	0.840602
CD20 on memory B cell	LUAD	LUAD	CD20 on memory B cell	MR Egger	22	0.0252206	0.150796	0.868853	0.792086
CD20 on memory B cell	LUAD	LUAD	CD20 on memory B cell	Weighted median	22	-0.0525948	0.0783886	0.502252	0.792086
CD20 on memory B cell	LUAD	LUAD	CD20 on memory B cell	Inverse variance weighted	22	-0.0040885	0.0606634	0.946266	0.792086
CD20 on memory B cell	LUAD	LUAD	CD20 on memory B cell	Simple mode	22	-0.0259422	0.118872	0.829352	0.792086
CD20 on memory B cell	LUAD	LUAD	CD20 on memory B cell	Weighted mode	22	-0.0349662	0.0921732	0.708235	0.792086
CD20 on naive-mature B cell	LUAD	LUAD	CD20 on naive-mature B cell	MR Egger	14	-0.0452799	0.195873	0.821078	0.557948
CD20 on naive-mature B cell	LUAD	LUAD	CD20 on naive-mature B cell	Weighted median	14	-0.0423781	0.0764872	0.579542	0.557948
CD20 on naive-mature B cell	LUAD	LUAD	CD20 on naive-mature B cell	Inverse variance weighted	14	0.0032966	0.0613596	0.957154	0.557948
CD20 on naive-mature B cell	LUAD	LUAD	CD20 on naive-mature B cell	Simple mode	14	-0.0750239	0.129028	0.570878	0.557948
CD20 on naive-mature B cell	LUAD	LUAD	CD20 on naive-mature B cell	Weighted mode	14	-0.0637588	0.123369	0.613964	0.557948
CD20 on sw mem	LUAD	LUAD	CD20 on sw mem	MR Egger	18	-0.0387471	0.161762	0.813735	0.766584
CD20 on sw mem	LUAD	LUAD	CD20 on sw mem	Weighted median	18	-0.0508532	0.0860205	0.554403	0.766584
CD20 on sw mem	LUAD	LUAD	CD20 on sw mem	Inverse variance weighted	18	-0.0689275	0.0554771	0.21407	0.766584
CD20 on sw mem	LUAD	LUAD	CD20 on sw mem	Simple mode	18	-0.0747876	0.144654	0.61181	0.766584
CD20 on sw mem	LUAD	LUAD	CD20 on sw mem	Weighted mode	18	-0.0716505	0.105539	0.506339	0.766584
CD20 on transitional	LUAD	LUAD	CD20 on transitional	MR Egger	10	-0.228278	0.229711	0.349441	0.412398
CD20 on transitional	LUAD	LUAD	CD20 on transitional	Weighted median	10	-0.0915526	0.0868191	0.291644	0.412398
CD20 on transitional	LUAD	LUAD	CD20 on transitional	Inverse variance weighted	10	-0.0746845	0.0675017	0.268549	0.412398
CD20 on transitional	LUAD	LUAD	CD20 on transitional	Simple mode	10	0.0063504	0.148746	0.966878	0.412398
CD20 on transitional	LUAD	LUAD	CD20 on transitional	Weighted mode	10	-0.0589223	0.120573	0.636751	0.412398
CD20 on unsw mem	LUAD	LUAD	CD20 on unsw mem	MR Egger	15	0.122248	0.22865	0.601915	0.567729
CD20 on unsw mem	LUAD	LUAD	CD20 on unsw mem	Weighted median	15	-0.0512993	0.0938005	0.584449	0.567729
CD20 on unsw mem	LUAD	LUAD	CD20 on unsw mem	Inverse variance weighted	15	0.0380491	0.0866144	0.660449	0.567729
CD20 on unsw mem	LUAD	LUAD	CD20 on unsw mem	Simple mode	15	-0.0390434	0.133518	0.774255	0.567729
CD20 on unsw mem	LUAD	LUAD	CD20 on unsw mem	Weighted mode	15	-0.0439385	0.106317	0.685662	0.567729
CD24 on CD24+ CD27+	LUAD	LUAD	CD24 on CD24+ CD27+	MR Egger	10	0.0581824	0.192072	0.769678	0.59646
CD24 on CD24+ CD27+	LUAD	LUAD	CD24 on CD24+ CD27+	Weighted median	10	0.18156	0.0866444	0.0361302	0.59646
CD24 on CD24+ CD27+	LUAD	LUAD	CD24 on CD24+ CD27+	Inverse variance weighted	10	0.0926168	0.100284	0.355721	0.59646
CD24 on CD24+ CD27+	LUAD	LUAD	CD24 on CD24+ CD27+	Simple mode	10	0.182108	0.12505	0.179296	0.59646
CD24 on CD24+ CD27+	LUAD	LUAD	CD24 on CD24+ CD27+	Weighted mode	10	0.207387	0.0913864	0.0494163	0.59646
CD24 on IgD- CD38-	LUAD	LUAD	CD24 on IgD- CD38-	MR Egger	13	0.326356	0.131928	0.0309156	0.524685
CD24 on IgD- CD38-	LUAD	LUAD	CD24 on IgD- CD38-	Weighted median	13	0.214878	0.0845619	0.0110511	0.524685
CD24 on IgD- CD38-	LUAD	LUAD	CD24 on IgD- CD38-	Inverse variance weighted	13	0.146353	0.0686401	0.0329922	0.524685
CD24 on IgD- CD38-	LUAD	LUAD	CD24 on IgD- CD38-	Simple mode	13	0.221773	0.119593	0.0884115	0.524685
CD24 on IgD- CD38-	LUAD	LUAD	CD24 on IgD- CD38-	Weighted mode	13	0.221773	0.0818948	0.019025	0.524685
CD24 on IgD- CD38dim	LUAD	LUAD	CD24 on IgD- CD38dim	MR Egger	13	0.260174	0.142872	0.0958854	0.646789
CD24 on IgD- CD38dim	LUAD	LUAD	CD24 on IgD- CD38dim	Weighted median	13	0.16149	0.0869527	0.0632808	0.646789
CD24 on IgD- CD38dim	LUAD	LUAD	CD24 on IgD- CD38dim	Inverse variance weighted	13	0.115458	0.0692759	0.0955874	0.646789
CD24 on IgD- CD38dim	LUAD	LUAD	CD24 on IgD- CD38dim	Simple mode	13	0.11936	0.128985	0.373007	0.646789
CD24 on IgD- CD38dim	LUAD	LUAD	CD24 on IgD- CD38dim	Weighted mode	13	0.226299	0.103359	0.0490561	0.646789
CD24 on IgD+ CD24+	LUAD	LUAD	CD24 on IgD+ CD24+	MR Egger	11	0.113428	0.116473	0.355572	0.570484
CD24 on IgD+ CD24+	LUAD	LUAD	CD24 on IgD+ CD24+	Weighted median	11	0.179917	0.064548	0.00531443	0.570484
CD24 on IgD+ CD24+	LUAD	LUAD	CD24 on IgD+ CD24+	Inverse variance weighted	11	0.137884	0.0671189	0.0399449	0.570484
CD24 on IgD+ CD24+	LUAD	LUAD	CD24 on IgD+ CD24+	Simple mode	11	0.134177	0.113724	0.265369	0.570484
CD24 on IgD+ CD24+	LUAD	LUAD	CD24 on IgD+ CD24+	Weighted mode	11	0.168883	0.0649039	0.0263984	0.570484
CD24 on IgD+ CD38-	LUAD	LUAD	CD24 on IgD+ CD38-	MR Egger	10	0.329848	0.226701	0.183757	0.37779
CD24 on IgD+ CD38-	LUAD	LUAD	CD24 on IgD+ CD38-	Weighted median	10	0.120398	0.0999928	0.228564	0.37779
CD24 on IgD+ CD38-	LUAD	LUAD	CD24 on IgD+ CD38-	Inverse variance weighted	10	0.118049	0.0884895	0.182189	0.37779
CD24 on IgD+ CD38-	LUAD	LUAD	CD24 on IgD+ CD38-	Simple mode	10	0.1015	0.130774	0.457573	0.37779
CD24 on IgD+ CD38-	LUAD	LUAD	CD24 on IgD+ CD38-	Weighted mode	10	0.154804	0.103343	0.168369	0.37779
CD24 on IgD+ CD38- unsw mem	LUAD	LUAD	CD24 on IgD+ CD38- unsw mem	MR Egger	9	0.105277	0.116577	0.396502	0.420836
CD24 on IgD+ CD38- unsw mem	LUAD	LUAD	CD24 on IgD+ CD38- unsw mem	Weighted median	9	0.120579	0.0611752	0.0487193	0.420836
CD24 on IgD+ CD38- unsw mem	LUAD	LUAD	CD24 on IgD+ CD38- unsw mem	Inverse variance weighted	9	0.063899	0.0630698	0.31099	0.420836
CD24 on IgD+ CD38- unsw mem	LUAD	LUAD	CD24 on IgD+ CD38- unsw mem	Simple mode	9	0.0894908	0.101057	0.401696	0.420836
CD24 on IgD+ CD38- unsw mem	LUAD	LUAD	CD24 on IgD+ CD38- unsw mem	Weighted mode	9	0.113135	0.0575904	0.0850683	0.420836
CD24 on IgD+ CD38br	LUAD	LUAD	CD24 on IgD+ CD38br	MR Egger	15	0.0575319	0.154407	0.715451	0.524614
CD24 on IgD+ CD38br	LUAD	LUAD	CD24 on IgD+ CD38br	Weighted median	15	0.0473776	0.0886681	0.593117	0.524614
CD24 on IgD+ CD38br	LUAD	LUAD	CD24 on IgD+ CD38br	Inverse variance weighted	15	0.0210841	0.0774768	0.785518	0.524614
CD24 on IgD+ CD38br	LUAD	LUAD	CD24 on IgD+ CD38br	Simple mode	15	0.0297469	0.155412	0.850955	0.524614
CD24 on IgD+ CD38br	LUAD	LUAD	CD24 on IgD+ CD38br	Weighted mode	15	0.0394875	0.0882175	0.661279	0.524614
CD24 on memory B cell	LUAD	LUAD	CD24 on memory B cell	MR Egger	13	0.0589472	0.167708	0.731863	0.622121
CD24 on memory B cell	LUAD	LUAD	CD24 on memory B cell	Weighted median	13	0.122012	0.0880076	0.16563	0.622121
CD24 on memory B cell	LUAD	LUAD	CD24 on memory B cell	Inverse variance weighted	13	0.0707151	0.073268	0.334466	0.622121
CD24 on memory B cell	LUAD	LUAD	CD24 on memory B cell	Simple mode	13	0.10549	0.146084	0.484055	0.622121
CD24 on memory B cell	LUAD	LUAD	CD24 on memory B cell	Weighted mode	13	0.18724	0.10744	0.106921	0.622121
CD24 on sw mem	LUAD	LUAD	CD24 on sw mem	MR Egger	15	0.190011	0.186063	0.325781	0.653168
CD24 on sw mem	LUAD	LUAD	CD24 on sw mem	Weighted median	15	0.236749	0.0878002	0.00700829	0.653168
CD24 on sw mem	LUAD	LUAD	CD24 on sw mem	Inverse variance weighted	15	0.107205	0.0803473	0.182116	0.653168
CD24 on sw mem	LUAD	LUAD	CD24 on sw mem	Simple mode	15	0.232783	0.122389	0.0779498	0.653168
CD24 on sw mem	LUAD	LUAD	CD24 on sw mem	Weighted mode	15	0.249461	0.100075	0.0258268	0.653168
CD24 on transitional	LUAD	LUAD	CD24 on transitional	MR Egger	11	0.194894	0.170302	0.281978	0.383805
CD24 on transitional	LUAD	LUAD	CD24 on transitional	Weighted median	11	-0.0287156	0.100806	0.77575	0.383805
CD24 on transitional	LUAD	LUAD	CD24 on transitional	Inverse variance weighted	11	-0.0338992	0.0864785	0.695062	0.383805
CD24 on transitional	LUAD	LUAD	CD24 on transitional	Simple mode	11	-0.00181644	0.15452	0.990852	0.383805
CD24 on transitional	LUAD	LUAD	CD24 on transitional	Weighted mode	11	-0.039095	0.105918	0.719744	0.383805
CD24 on unsw mem	LUAD	LUAD	CD24 on unsw mem	MR Egger	14	0.191356	0.11775	0.130097	0.624803
CD24 on unsw mem	LUAD	LUAD	CD24 on unsw mem	Weighted median	14	0.165691	0.0727637	0.0227797	0.624803
CD24 on unsw mem	LUAD	LUAD	CD24 on unsw mem	Inverse variance weighted	14	0.071055	0.0657572	0.27989	0.624803
CD24 on unsw mem	LUAD	LUAD	CD24 on unsw mem	Simple mode	14	0.0724904	0.132067	0.592383	0.624803
CD24 on unsw mem	LUAD	LUAD	CD24 on unsw mem	Weighted mode	14	0.164207	0.070143	0.0358195	0.624803
CD24+ CD27+ %B cell	LUAD	LUAD	CD24+ CD27+ %B cell	MR Egger	14	0.221626	0.138292	0.135003	0.458466
CD24+ CD27+ %B cell	LUAD	LUAD	CD24+ CD27+ %B cell	Weighted median	14	0.0963721	0.0881121	0.274067	0.458466
CD24+ CD27+ %B cell	LUAD	LUAD	CD24+ CD27+ %B cell	Inverse variance weighted	14	0.0532737	0.0630626	0.398236	0.458466
CD24+ CD27+ %B cell	LUAD	LUAD	CD24+ CD27+ %B cell	Simple mode	14	0.121094	0.140308	0.403749	0.458466
CD24+ CD27+ %B cell	LUAD	LUAD	CD24+ CD27+ %B cell	Weighted mode	14	0.163802	0.108404	0.1547	0.458466
CD24+ CD27+ %lymphocyte	LUAD	LUAD	CD24+ CD27+ %lymphocyte	MR Egger	14	0.270731	0.151561	0.0993233	0.510242
CD24+ CD27+ %lymphocyte	LUAD	LUAD	CD24+ CD27+ %lymphocyte	Weighted median	14	0.144782	0.0932435	0.120488	0.510242
CD24+ CD27+ %lymphocyte	LUAD	LUAD	CD24+ CD27+ %lymphocyte	Inverse variance weighted	14	0.115624	0.0698148	0.0976913	0.510242
CD24+ CD27+ %lymphocyte	LUAD	LUAD	CD24+ CD27+ %lymphocyte	Simple mode	14	0.12512	0.160413	0.449366	0.510242
CD24+ CD27+ %lymphocyte	LUAD	LUAD	CD24+ CD27+ %lymphocyte	Weighted mode	14	0.186853	0.126057	0.162093	0.510242
CD24+ CD27+ AC	LUAD	LUAD	CD24+ CD27+ AC	MR Egger	11	0.207665	0.168031	0.24779	0.359491
CD24+ CD27+ AC	LUAD	LUAD	CD24+ CD27+ AC	Weighted median	11	0.126772	0.112044	0.257867	0.359491
CD24+ CD27+ AC	LUAD	LUAD	CD24+ CD27+ AC	Inverse variance weighted	11	0.131354	0.0820406	0.109358	0.359491
CD24+ CD27+ AC	LUAD	LUAD	CD24+ CD27+ AC	Simple mode	11	0.117558	0.155014	0.465727	0.359491
CD24+ CD27+ AC	LUAD	LUAD	CD24+ CD27+ AC	Weighted mode	11	0.157605	0.130729	0.255729	0.359491
CD25 on CD45RA- CD4 not Treg	LUAD	LUAD	CD25 on CD45RA- CD4 not Treg	MR Egger	12	-0.213241	0.156661	0.203345	0.496451
CD25 on CD45RA- CD4 not Treg	LUAD	LUAD	CD25 on CD45RA- CD4 not Treg	Weighted median	12	-0.154094	0.099251	0.120525	0.496451
CD25 on CD45RA- CD4 not Treg	LUAD	LUAD	CD25 on CD45RA- CD4 not Treg	Inverse variance weighted	12	0.0217699	0.0947698	0.818314	0.496451
CD25 on CD45RA- CD4 not Treg	LUAD	LUAD	CD25 on CD45RA- CD4 not Treg	Simple mode	12	-0.19345	0.146426	0.213277	0.496451
CD25 on CD45RA- CD4 not Treg	LUAD	LUAD	CD25 on CD45RA- CD4 not Treg	Weighted mode	12	-0.120231	0.10085	0.258274	0.496451
CD25 on activated & secreting Treg	LUAD	LUAD	CD25 on activated & secreting Treg	MR Egger	8	0.0606244	0.186989	0.756781	0.24049
CD25 on activated & secreting Treg	LUAD	LUAD	CD25 on activated & secreting Treg	Weighted median	8	0.0142095	0.102737	0.889996	0.24049
CD25 on activated & secreting Treg	LUAD	LUAD	CD25 on activated & secreting Treg	Inverse variance weighted	8	-0.0302408	0.0771175	0.694956	0.24049
CD25 on activated & secreting Treg	LUAD	LUAD	CD25 on activated & secreting Treg	Simple mode	8	0.0183689	0.137645	0.897592	0.24049
CD25 on activated & secreting Treg	LUAD	LUAD	CD25 on activated & secreting Treg	Weighted mode	8	0.038109	0.121163	0.762289	0.24049
CD25 on activated Treg	LUAD	LUAD	CD25 on activated Treg	MR Egger	7	1.39993	0.642311	0.0811622	0.214228
CD25 on activated Treg	LUAD	LUAD	CD25 on activated Treg	Weighted median	7	-0.232912	0.167641	0.164726	0.214228
CD25 on activated Treg	LUAD	LUAD	CD25 on activated Treg	Inverse variance weighted	7	-0.149443	0.144363	0.300582	0.214228
CD25 on activated Treg	LUAD	LUAD	CD25 on activated Treg	Simple mode	7	-0.203282	0.228654	0.408209	0.214228
CD25 on activated Treg	LUAD	LUAD	CD25 on activated Treg	Weighted mode	7	-0.274075	0.183453	0.185799	0.214228
CD25 on B cell	LUAD	LUAD	CD25 on B cell	MR Egger	10	0.156481	0.147574	0.319945	0.473412
CD25 on B cell	LUAD	LUAD	CD25 on B cell	Weighted median	10	0.160719	0.0943698	0.0885535	0.473412
CD25 on B cell	LUAD	LUAD	CD25 on B cell	Inverse variance weighted	10	0.118709	0.0717196	0.0978884	0.473412
CD25 on B cell	LUAD	LUAD	CD25 on B cell	Simple mode	10	0.0566869	0.145257	0.705425	0.473412
CD25 on B cell	LUAD	LUAD	CD25 on B cell	Weighted mode	10	0.117464	0.108012	0.305077	0.473412
CD25 on CD20- CD38-	LUAD	LUAD	CD25 on CD20- CD38-	MR Egger	10	0.0729737	0.170071	0.679187	0.301981
CD25 on CD20- CD38-	LUAD	LUAD	CD25 on CD20- CD38-	Weighted median	10	-0.0834444	0.0907461	0.357814	0.301981
CD25 on CD20- CD38-	LUAD	LUAD	CD25 on CD20- CD38-	Inverse variance weighted	10	-0.0763752	0.0723255	0.290972	0.301981
CD25 on CD20- CD38-	LUAD	LUAD	CD25 on CD20- CD38-	Simple mode	10	-0.0738008	0.130717	0.586151	0.301981
CD25 on CD20- CD38-	LUAD	LUAD	CD25 on CD20- CD38-	Weighted mode	10	-0.0707716	0.126631	0.589878	0.301981
CD25 on CD24+ CD27+	LUAD	LUAD	CD25 on CD24+ CD27+	MR Egger	15	-0.115465	0.131157	0.39465	0.779987
CD25 on CD24+ CD27+	LUAD	LUAD	CD25 on CD24+ CD27+	Weighted median	15	-0.0656852	0.072346	0.363915	0.779987
CD25 on CD24+ CD27+	LUAD	LUAD	CD25 on CD24+ CD27+	Inverse variance weighted	15	0.00658287	0.0550023	0.904734	0.779987
CD25 on CD24+ CD27+	LUAD	LUAD	CD25 on CD24+ CD27+	Simple mode	15	-0.0449293	0.124607	0.723804	0.779987
CD25 on CD24+ CD27+	LUAD	LUAD	CD25 on CD24+ CD27+	Weighted mode	15	-0.0751817	0.0883719	0.409228	0.779987
CD25 on CD28+ CD4+	LUAD	LUAD	CD25 on CD28+ CD4+	MR Egger	9	-0.0111587	0.215446	0.96014	0.351487
CD25 on CD28+ CD4+	LUAD	LUAD	CD25 on CD28+ CD4+	Weighted median	9	-0.0266746	0.0974287	0.784249	0.351487
CD25 on CD28+ CD4+	LUAD	LUAD	CD25 on CD28+ CD4+	Inverse variance weighted	9	-0.0252943	0.0738362	0.731919	0.351487
CD25 on CD28+ CD4+	LUAD	LUAD	CD25 on CD28+ CD4+	Simple mode	9	-0.114405	0.164076	0.50539	0.351487
CD25 on CD28+ CD4+	LUAD	LUAD	CD25 on CD28+ CD4+	Weighted mode	9	-0.170691	0.168257	0.340056	0.351487
CD25 on CD39+ activated Treg	LUAD	LUAD	CD25 on CD39+ activated Treg	MR Egger	7	0.22966	0.333768	0.522016	0.231843
CD25 on CD39+ activated Treg	LUAD	LUAD	CD25 on CD39+ activated Treg	Weighted median	7	0.033127	0.123031	0.787732	0.231843
CD25 on CD39+ activated Treg	LUAD	LUAD	CD25 on CD39+ activated Treg	Inverse variance weighted	7	0.0619383	0.0976871	0.526049	0.231843
CD25 on CD39+ activated Treg	LUAD	LUAD	CD25 on CD39+ activated Treg	Simple mode	7	-0.073833	0.197001	0.720711	0.231843
CD25 on CD39+ activated Treg	LUAD	LUAD	CD25 on CD39+ activated Treg	Weighted mode	7	-0.0765809	0.183788	0.691408	0.231843
CD25 on CD39+ CD4 Treg	LUAD	LUAD	CD25 on CD39+ CD4 Treg	MR Egger	9	0.222887	0.298561	0.479659	0.302569
CD25 on CD39+ CD4 Treg	LUAD	LUAD	CD25 on CD39+ CD4 Treg	Weighted median	9	0.0677243	0.11783	0.56545	0.302569
CD25 on CD39+ CD4 Treg	LUAD	LUAD	CD25 on CD39+ CD4 Treg	Inverse variance weighted	9	0.0507188	0.105978	0.63224	0.302569
CD25 on CD39+ CD4 Treg	LUAD	LUAD	CD25 on CD39+ CD4 Treg	Simple mode	9	0.0893112	0.16847	0.610416	0.302569
CD25 on CD39+ CD4 Treg	LUAD	LUAD	CD25 on CD39+ CD4 Treg	Weighted mode	9	0.0776302	0.125899	0.554631	0.302569
CD25 on CD39+ CD4+	LUAD	LUAD	CD25 on CD39+ CD4+	MR Egger	11	0.0555656	0.0822147	0.516119	1.11021
CD25 on CD39+ CD4+	LUAD	LUAD	CD25 on CD39+ CD4+	Weighted median	11	0.00866344	0.0418727	0.836088	1.11021
CD25 on CD39+ CD4+	LUAD	LUAD	CD25 on CD39+ CD4+	Inverse variance weighted	11	0.0197485	0.0411402	0.631207	1.11021
CD25 on CD39+ CD4+	LUAD	LUAD	CD25 on CD39+ CD4+	Simple mode	11	0.014367	0.12644	0.911782	1.11021
CD25 on CD39+ CD4+	LUAD	LUAD	CD25 on CD39+ CD4+	Weighted mode	11	0.0109543	0.042091	0.799949	1.11021
CD25 on CD39+ resting Treg	LUAD	LUAD	CD25 on CD39+ resting Treg	MR Egger	7	0.299841	0.1764	0.14992	0.214906
CD25 on CD39+ resting Treg	LUAD	LUAD	CD25 on CD39+ resting Treg	Weighted median	7	0.111737	0.121101	0.356178	0.214906
CD25 on CD39+ resting Treg	LUAD	LUAD	CD25 on CD39+ resting Treg	Inverse variance weighted	7	0.108683	0.0904769	0.229663	0.214906
CD25 on CD39+ resting Treg	LUAD	LUAD	CD25 on CD39+ resting Treg	Simple mode	7	0.199613	0.156672	0.249757	0.214906
CD25 on CD39+ resting Treg	LUAD	LUAD	CD25 on CD39+ resting Treg	Weighted mode	7	0.118082	0.138243	0.425796	0.214906
CD25 on CD39+ secreting Treg	LUAD	LUAD	CD25 on CD39+ secreting Treg	MR Egger	6	0.0958144	0.426289	0.833178	0.208441
CD25 on CD39+ secreting Treg	LUAD	LUAD	CD25 on CD39+ secreting Treg	Weighted median	6	-0.065049	0.120634	0.589731	0.208441
CD25 on CD39+ secreting Treg	LUAD	LUAD	CD25 on CD39+ secreting Treg	Inverse variance weighted	6	-0.109216	0.0926147	0.238297	0.208441
CD25 on CD39+ secreting Treg	LUAD	LUAD	CD25 on CD39+ secreting Treg	Simple mode	6	-0.0533642	0.150326	0.73708	0.208441
CD25 on CD39+ secreting Treg	LUAD	LUAD	CD25 on CD39+ secreting Treg	Weighted mode	6	-0.0583177	0.154908	0.722016	0.208441
CD25 on CD4 Treg	LUAD	LUAD	CD25 on CD4 Treg	MR Egger	10	-0.0350009	0.232678	0.884152	0.300835
CD25 on CD4 Treg	LUAD	LUAD	CD25 on CD4 Treg	Weighted median	10	-0.0780916	0.113348	0.490853	0.300835
CD25 on CD4 Treg	LUAD	LUAD	CD25 on CD4 Treg	Inverse variance weighted	10	-0.010395	0.088064	0.906037	0.300835
CD25 on CD4 Treg	LUAD	LUAD	CD25 on CD4 Treg	Simple mode	10	-0.00434538	0.166319	0.979726	0.300835
CD25 on CD4 Treg	LUAD	LUAD	CD25 on CD4 Treg	Weighted mode	10	-0.0368826	0.140156	0.798357	0.300835
CD25 on CD4+	LUAD	LUAD	CD25 on CD4+	MR Egger	6	-0.0509951	0.253367	0.850309	0.211462
CD25 on CD4+	LUAD	LUAD	CD25 on CD4+	Weighted median	6	0.115669	0.123231	0.347918	0.211462
CD25 on CD4+	LUAD	LUAD	CD25 on CD4+	Inverse variance weighted	6	0.0650375	0.0958241	0.497317	0.211462
CD25 on CD4+	LUAD	LUAD	CD25 on CD4+	Simple mode	6	0.160153	0.172637	0.396145	0.211462
CD25 on CD4+	LUAD	LUAD	CD25 on CD4+	Weighted mode	6	0.12485	0.176361	0.510619	0.211462
CD25 on CD45RA+ CD4 not Treg	LUAD	LUAD	CD25 on CD45RA+ CD4 not Treg	MR Egger	7	-0.178131	0.264684	0.530796	0.25408
CD25 on CD45RA+ CD4 not Treg	LUAD	LUAD	CD25 on CD45RA+ CD4 not Treg	Weighted median	7	-0.080451	0.12302	0.513134	0.25408
CD25 on CD45RA+ CD4 not Treg	LUAD	LUAD	CD25 on CD45RA+ CD4 not Treg	Inverse variance weighted	7	0.00841794	0.0957654	0.929955	0.25408
CD25 on CD45RA+ CD4 not Treg	LUAD	LUAD	CD25 on CD45RA+ CD4 not Treg	Simple mode	7	-0.0452263	0.179321	0.809296	0.25408
CD25 on CD45RA+ CD4 not Treg	LUAD	LUAD	CD25 on CD45RA+ CD4 not Treg	Weighted mode	7	-0.0723923	0.134431	0.609608	0.25408
CD25 on IgD- CD24-	LUAD	LUAD	CD25 on IgD- CD24-	MR Egger	17	0.0978264	0.254662	0.706264	0.607075
CD25 on IgD- CD24-	LUAD	LUAD	CD25 on IgD- CD24-	Weighted median	17	0.089178	0.0998635	0.371858	0.607075
CD25 on IgD- CD24-	LUAD	LUAD	CD25 on IgD- CD24-	Inverse variance weighted	17	0.0359506	0.0890882	0.686551	0.607075
CD25 on IgD- CD24-	LUAD	LUAD	CD25 on IgD- CD24-	Simple mode	17	-0.200508	0.197252	0.324512	0.607075
CD25 on IgD- CD24-	LUAD	LUAD	CD25 on IgD- CD24-	Weighted mode	17	0.200845	0.150606	0.201016	0.607075
CD25 on IgD- CD27-	LUAD	LUAD	CD25 on IgD- CD27-	MR Egger	11	0.0392129	0.204153	0.851947	0.442847
CD25 on IgD- CD27-	LUAD	LUAD	CD25 on IgD- CD27-	Weighted median	11	-0.0557618	0.0970253	0.565485	0.442847
CD25 on IgD- CD27-	LUAD	LUAD	CD25 on IgD- CD27-	Inverse variance weighted	11	-0.0447687	0.0733357	0.541556	0.442847
CD25 on IgD- CD27-	LUAD	LUAD	CD25 on IgD- CD27-	Simple mode	11	-0.0576688	0.144004	0.697235	0.442847
CD25 on IgD- CD27-	LUAD	LUAD	CD25 on IgD- CD27-	Weighted mode	11	-0.073127	0.134137	0.597588	0.442847
CD25 on IgD- CD38-	LUAD	LUAD	CD25 on IgD- CD38-	MR Egger	9	-0.123254	0.181775	0.519512	0.483748
CD25 on IgD- CD38-	LUAD	LUAD	CD25 on IgD- CD38-	Weighted median	9	-0.00801286	0.0915531	0.930257	0.483748
CD25 on IgD- CD38-	LUAD	LUAD	CD25 on IgD- CD38-	Inverse variance weighted	9	0.0832738	0.0719579	0.247167	0.483748
CD25 on IgD- CD38-	LUAD	LUAD	CD25 on IgD- CD38-	Simple mode	9	0.0456051	0.137382	0.748451	0.483748
CD25 on IgD- CD38-	LUAD	LUAD	CD25 on IgD- CD38-	Weighted mode	9	-0.00536609	0.096628	0.957075	0.483748
CD25 on IgD- CD38br	LUAD	LUAD	CD25 on IgD- CD38br	MR Egger	10	-0.175419	0.602522	0.778349	0.293399
CD25 on IgD- CD38br	LUAD	LUAD	CD25 on IgD- CD38br	Weighted median	10	0.15567	0.160918	0.333349	0.293399
CD25 on IgD- CD38br	LUAD	LUAD	CD25 on IgD- CD38br	Inverse variance weighted	10	0.0178449	0.142034	0.900018	0.293399
CD25 on IgD- CD38br	LUAD	LUAD	CD25 on IgD- CD38br	Simple mode	10	0.235051	0.290991	0.440055	0.293399
CD25 on IgD- CD38br	LUAD	LUAD	CD25 on IgD- CD38br	Weighted mode	10	0.22426	0.312255	0.490859	0.293399
CD25 on IgD- CD38dim	LUAD	LUAD	CD25 on IgD- CD38dim	MR Egger	12	0.190697	0.200971	0.36505	0.64331
CD25 on IgD- CD38dim	LUAD	LUAD	CD25 on IgD- CD38dim	Weighted median	12	-0.0659526	0.094029	0.483049	0.64331
CD25 on IgD- CD38dim	LUAD	LUAD	CD25 on IgD- CD38dim	Inverse variance weighted	12	-0.0668543	0.0899542	0.457359	0.64331
CD25 on IgD- CD38dim	LUAD	LUAD	CD25 on IgD- CD38dim	Simple mode	12	-0.0512897	0.135993	0.713236	0.64331
CD25 on IgD- CD38dim	LUAD	LUAD	CD25 on IgD- CD38dim	Weighted mode	12	-0.0248305	0.104854	0.817156	0.64331
CD25 on IgD+	LUAD	LUAD	CD25 on IgD+	MR Egger	12	0.25867	0.156639	0.129673	0.517447
CD25 on IgD+	LUAD	LUAD	CD25 on IgD+	Weighted median	12	0.147128	0.103557	0.155392	0.517447
CD25 on IgD+	LUAD	LUAD	CD25 on IgD+	Inverse variance weighted	12	0.0257902	0.073776	0.726657	0.517447
CD25 on IgD+	LUAD	LUAD	CD25 on IgD+	Simple mode	12	0.11437	0.168024	0.510149	0.517447
CD25 on IgD+	LUAD	LUAD	CD25 on IgD+	Weighted mode	12	0.167907	0.119534	0.187721	0.517447
CD25 on IgD+ CD24-	LUAD	LUAD	CD25 on IgD+ CD24-	MR Egger	12	0.196527	0.132809	0.169733	0.639318
CD25 on IgD+ CD24-	LUAD	LUAD	CD25 on IgD+ CD24-	Weighted median	12	0.148478	0.0813083	0.0678325	0.639318
CD25 on IgD+ CD24-	LUAD	LUAD	CD25 on IgD+ CD24-	Inverse variance weighted	12	0.0756347	0.0639749	0.237104	0.639318
CD25 on IgD+ CD24-	LUAD	LUAD	CD25 on IgD+ CD24-	Simple mode	12	0.181895	0.134073	0.202069	0.639318
CD25 on IgD+ CD24-	LUAD	LUAD	CD25 on IgD+ CD24-	Weighted mode	12	0.161743	0.0997154	0.133079	0.639318
CD25 on IgD+ CD24+	LUAD	LUAD	CD25 on IgD+ CD24+	MR Egger	11	-0.25251	0.162728	0.155142	0.579224
CD25 on IgD+ CD24+	LUAD	LUAD	CD25 on IgD+ CD24+	Weighted median	11	-0.0891175	0.0829609	0.282728	0.579224
CD25 on IgD+ CD24+	LUAD	LUAD	CD25 on IgD+ CD24+	Inverse variance weighted	11	0.00460681	0.0629828	0.941692	0.579224
CD25 on IgD+ CD24+	LUAD	LUAD	CD25 on IgD+ CD24+	Simple mode	11	-0.0846714	0.158186	0.604166	0.579224
CD25 on IgD+ CD24+	LUAD	LUAD	CD25 on IgD+ CD24+	Weighted mode	11	-0.0877922	0.0953764	0.378991	0.579224
CD25 on IgD+ CD38-	LUAD	LUAD	CD25 on IgD+ CD38-	MR Egger	10	-0.198814	0.194427	0.33644	0.447411
CD25 on IgD+ CD38-	LUAD	LUAD	CD25 on IgD+ CD38-	Weighted median	10	-0.0426845	0.104015	0.681535	0.447411
CD25 on IgD+ CD38-	LUAD	LUAD	CD25 on IgD+ CD38-	Inverse variance weighted	10	-0.0168916	0.0786898	0.830032	0.447411
CD25 on IgD+ CD38-	LUAD	LUAD	CD25 on IgD+ CD38-	Simple mode	10	-0.0956754	0.144992	0.525863	0.447411
CD25 on IgD+ CD38-	LUAD	LUAD	CD25 on IgD+ CD38-	Weighted mode	10	-0.0780179	0.140053	0.591068	0.447411
CD25 on IgD+ CD38- naive	LUAD	LUAD	CD25 on IgD+ CD38- naive	MR Egger	13	-0.162183	0.137965	0.264594	0.489052
CD25 on IgD+ CD38- naive	LUAD	LUAD	CD25 on IgD+ CD38- naive	Weighted median	13	-0.0604061	0.0771483	0.433635	0.489052
CD25 on IgD+ CD38- naive	LUAD	LUAD	CD25 on IgD+ CD38- naive	Inverse variance weighted	13	-0.013547	0.0546719	0.804298	0.489052
CD25 on IgD+ CD38- naive	LUAD	LUAD	CD25 on IgD+ CD38- naive	Simple mode	13	-0.12478	0.129953	0.355907	0.489052
CD25 on IgD+ CD38- naive	LUAD	LUAD	CD25 on IgD+ CD38- naive	Weighted mode	13	-0.139505	0.13581	0.324582	0.489052
CD25 on IgD+ CD38- unsw mem	LUAD	LUAD	CD25 on IgD+ CD38- unsw mem	MR Egger	9	-0.118979	0.124656	0.37164	0.418506
CD25 on IgD+ CD38- unsw mem	LUAD	LUAD	CD25 on IgD+ CD38- unsw mem	Weighted median	9	-0.0947272	0.0679599	0.163357	0.418506
CD25 on IgD+ CD38- unsw mem	LUAD	LUAD	CD25 on IgD+ CD38- unsw mem	Inverse variance weighted	9	-0.0287203	0.0563141	0.61005	0.418506
CD25 on IgD+ CD38- unsw mem	LUAD	LUAD	CD25 on IgD+ CD38- unsw mem	Simple mode	9	-0.0509864	0.107643	0.648397	0.418506
CD25 on IgD+ CD38- unsw mem	LUAD	LUAD	CD25 on IgD+ CD38- unsw mem	Weighted mode	9	-0.0979576	0.0648894	0.169583	0.418506
CD25 on IgD+ CD38br	LUAD	LUAD	CD25 on IgD+ CD38br	MR Egger	10	0.206642	0.290139	0.496574	0.449843
CD25 on IgD+ CD38br	LUAD	LUAD	CD25 on IgD+ CD38br	Weighted median	10	0.0743846	0.101663	0.464364	0.449843
CD25 on IgD+ CD38br	LUAD	LUAD	CD25 on IgD+ CD38br	Inverse variance weighted	10	0.0059627	0.0785856	0.939518	0.449843
CD25 on IgD+ CD38br	LUAD	LUAD	CD25 on IgD+ CD38br	Simple mode	10	0.0666777	0.173178	0.709161	0.449843
CD25 on IgD+ CD38br	LUAD	LUAD	CD25 on IgD+ CD38br	Weighted mode	10	0.137241	0.132775	0.32828	0.449843
CD25 on IgD+ CD38dim	LUAD	LUAD	CD25 on IgD+ CD38dim	MR Egger	11	0.16464	0.149188	0.298408	0.542053
CD25 on IgD+ CD38dim	LUAD	LUAD	CD25 on IgD+ CD38dim	Weighted median	11	0.145687	0.0907411	0.108378	0.542053
CD25 on IgD+ CD38dim	LUAD	LUAD	CD25 on IgD+ CD38dim	Inverse variance weighted	11	0.0746591	0.0677557	0.270511	0.542053
CD25 on IgD+ CD38dim	LUAD	LUAD	CD25 on IgD+ CD38dim	Simple mode	11	0.119682	0.148061	0.437706	0.542053
CD25 on IgD+ CD38dim	LUAD	LUAD	CD25 on IgD+ CD38dim	Weighted mode	11	0.154317	0.106743	0.178864	0.542053
CD25 on memory B cell	LUAD	LUAD	CD25 on memory B cell	MR Egger	14	-0.0490515	0.136991	0.726516	0.7318
CD25 on memory B cell	LUAD	LUAD	CD25 on memory B cell	Weighted median	14	-0.0804928	0.0802589	0.315902	0.7318
CD25 on memory B cell	LUAD	LUAD	CD25 on memory B cell	Inverse variance weighted	14	-0.0077498	0.0590158	0.895524	0.7318
CD25 on memory B cell	LUAD	LUAD	CD25 on memory B cell	Simple mode	14	-0.0543956	0.144366	0.712409	0.7318
CD25 on memory B cell	LUAD	LUAD	CD25 on memory B cell	Weighted mode	14	-0.0805051	0.0887166	0.380687	0.7318
CD25 on naive-mature B cell	LUAD	LUAD	CD25 on naive-mature B cell	MR Egger	13	0.207726	0.128864	0.135265	0.643187
CD25 on naive-mature B cell	LUAD	LUAD	CD25 on naive-mature B cell	Weighted median	13	0.139067	0.0905462	0.124571	0.643187
CD25 on naive-mature B cell	LUAD	LUAD	CD25 on naive-mature B cell	Inverse variance weighted	13	0.041456	0.068061	0.542458	0.643187
CD25 on naive-mature B cell	LUAD	LUAD	CD25 on naive-mature B cell	Simple mode	13	-0.21293	0.161145	0.211024	0.643187
CD25 on naive-mature B cell	LUAD	LUAD	CD25 on naive-mature B cell	Weighted mode	13	0.124164	0.106693	0.267144	0.643187
CD25 on resting Treg	LUAD	LUAD	CD25 on resting Treg	MR Egger	10	0.448621	0.310147	0.186059	0.334985
CD25 on resting Treg	LUAD	LUAD	CD25 on resting Treg	Weighted median	10	0.15614	0.112453	0.16499	0.334985
CD25 on resting Treg	LUAD	LUAD	CD25 on resting Treg	Inverse variance weighted	10	0.148196	0.0879528	0.0919984	0.334985
CD25 on resting Treg	LUAD	LUAD	CD25 on resting Treg	Simple mode	10	0.175458	0.133904	0.222539	0.334985
CD25 on resting Treg	LUAD	LUAD	CD25 on resting Treg	Weighted mode	10	0.191489	0.126323	0.163859	0.334985
CD25 on secreting Treg	LUAD	LUAD	CD25 on secreting Treg	MR Egger	8	0.704926	0.467632	0.182422	0.27085
CD25 on secreting Treg	LUAD	LUAD	CD25 on secreting Treg	Weighted median	8	-0.0366546	0.120718	0.761404	0.27085
CD25 on secreting Treg	LUAD	LUAD	CD25 on secreting Treg	Inverse variance weighted	8	-0.060342	0.104926	0.565228	0.27085
CD25 on secreting Treg	LUAD	LUAD	CD25 on secreting Treg	Simple mode	8	-0.00444823	0.180065	0.980981	0.27085
CD25 on secreting Treg	LUAD	LUAD	CD25 on secreting Treg	Weighted mode	8	-0.00444823	0.152254	0.977508	0.27085
CD25 on sw mem	LUAD	LUAD	CD25 on sw mem	MR Egger	11	0.318733	0.171989	0.0968536	0.601349
CD25 on sw mem	LUAD	LUAD	CD25 on sw mem	Weighted median	11	-0.0494988	0.0970005	0.609845	0.601349
CD25 on sw mem	LUAD	LUAD	CD25 on sw mem	Inverse variance weighted	11	0.0393159	0.0800289	0.623234	0.601349
CD25 on sw mem	LUAD	LUAD	CD25 on sw mem	Simple mode	11	-0.0457205	0.139306	0.749528	0.601349
CD25 on sw mem	LUAD	LUAD	CD25 on sw mem	Weighted mode	11	-0.0317226	0.10049	0.758736	0.601349
CD25 on transitional	LUAD	LUAD	CD25 on transitional	MR Egger	11	0.186975	0.239788	0.455551	0.416678
CD25 on transitional	LUAD	LUAD	CD25 on transitional	Weighted median	11	0.105756	0.101881	0.29925	0.416678
CD25 on transitional	LUAD	LUAD	CD25 on transitional	Inverse variance weighted	11	0.055493	0.0801915	0.488933	0.416678
CD25 on transitional	LUAD	LUAD	CD25 on transitional	Simple mode	11	0.147413	0.159499	0.377133	0.416678
CD25 on transitional	LUAD	LUAD	CD25 on transitional	Weighted mode	11	0.15825	0.119682	0.21553	0.416678
CD25 on unsw mem	LUAD	LUAD	CD25 on unsw mem	MR Egger	14	-0.0605525	0.129291	0.647932	0.716462
CD25 on unsw mem	LUAD	LUAD	CD25 on unsw mem	Weighted median	14	0.09328	0.0734514	0.2041	0.716462
CD25 on unsw mem	LUAD	LUAD	CD25 on unsw mem	Inverse variance weighted	14	0.0710959	0.0520566	0.17202	0.716462
CD25 on unsw mem	LUAD	LUAD	CD25 on unsw mem	Simple mode	14	0.214901	0.136916	0.140525	0.716462
CD25 on unsw mem	LUAD	LUAD	CD25 on unsw mem	Weighted mode	14	-0.0859596	0.102256	0.415749	0.716462
CD25++ CD8br %CD8br	LUAD	LUAD	CD25++ CD8br %CD8br	MR Egger	11	-0.199346	0.128432	0.155042	0.365442
CD25++ CD8br %CD8br	LUAD	LUAD	CD25++ CD8br %CD8br	Weighted median	11	-0.134696	0.0885874	0.128387	0.365442
CD25++ CD8br %CD8br	LUAD	LUAD	CD25++ CD8br %CD8br	Inverse variance weighted	11	-0.126276	0.0718082	0.0786596	0.365442
CD25++ CD8br %CD8br	LUAD	LUAD	CD25++ CD8br %CD8br	Simple mode	11	-0.294832	0.158895	0.0931982	0.365442
CD25++ CD8br %CD8br	LUAD	LUAD	CD25++ CD8br %CD8br	Weighted mode	11	-0.153265	0.0898067	0.118702	0.365442
CD25++ CD8br %T cell	LUAD	LUAD	CD25++ CD8br %T cell	MR Egger	10	-0.093312	0.104626	0.398495	0.31679
CD25++ CD8br %T cell	LUAD	LUAD	CD25++ CD8br %T cell	Weighted median	10	-0.139704	0.0831546	0.0929486	0.31679
CD25++ CD8br %T cell	LUAD	LUAD	CD25++ CD8br %T cell	Inverse variance weighted	10	-0.16119	0.0610356	0.00826822	0.31679
CD25++ CD8br %T cell	LUAD	LUAD	CD25++ CD8br %T cell	Simple mode	10	-0.164718	0.119667	0.201952	0.31679
CD25++ CD8br %T cell	LUAD	LUAD	CD25++ CD8br %T cell	Weighted mode	10	-0.141065	0.0898714	0.150948	0.31679
CD25++ CD8br AC	LUAD	LUAD	CD25++ CD8br AC	MR Egger	19	-0.127354	0.112856	0.274797	0.614792
CD25++ CD8br AC	LUAD	LUAD	CD25++ CD8br AC	Weighted median	19	-0.0707378	0.0685089	0.301822	0.614792
CD25++ CD8br AC	LUAD	LUAD	CD25++ CD8br AC	Inverse variance weighted	19	-0.0216622	0.0512321	0.672423	0.614792
CD25++ CD8br AC	LUAD	LUAD	CD25++ CD8br AC	Simple mode	19	-0.0518347	0.0917422	0.579046	0.614792
CD25++ CD8br AC	LUAD	LUAD	CD25++ CD8br AC	Weighted mode	19	-0.0784897	0.0765503	0.318788	0.614792
CD25hi %CD4+	LUAD	LUAD	CD25hi %CD4+	MR Egger	13	-0.367951	0.122696	0.0121042	0.497344
CD25hi %CD4+	LUAD	LUAD	CD25hi %CD4+	Weighted median	13	-0.164904	0.086022	0.0552381	0.497344
CD25hi %CD4+	LUAD	LUAD	CD25hi %CD4+	Inverse variance weighted	13	-0.0847279	0.0769641	0.270951	0.497344
CD25hi %CD4+	LUAD	LUAD	CD25hi %CD4+	Simple mode	13	-0.0730039	0.150022	0.635294	0.497344
CD25hi %CD4+	LUAD	LUAD	CD25hi %CD4+	Weighted mode	13	-0.107343	0.0805178	0.207236	0.497344
CD25hi %T cell	LUAD	LUAD	CD25hi %T cell	MR Egger	9	-0.124221	0.200868	0.555878	0.33907
CD25hi %T cell	LUAD	LUAD	CD25hi %T cell	Weighted median	9	-0.15461	0.103969	0.136993	0.33907
CD25hi %T cell	LUAD	LUAD	CD25hi %T cell	Inverse variance weighted	9	-0.0351174	0.0827988	0.671471	0.33907
CD25hi %T cell	LUAD	LUAD	CD25hi %T cell	Simple mode	9	-0.176407	0.146991	0.264422	0.33907
CD25hi %T cell	LUAD	LUAD	CD25hi %T cell	Weighted mode	9	-0.17841	0.124132	0.188581	0.33907
CD25hi AC	LUAD	LUAD	CD25hi AC	MR Egger	9	-0.216925	0.195567	0.303985	0.321161
CD25hi AC	LUAD	LUAD	CD25hi AC	Weighted median	9	0.0462904	0.129307	0.720353	0.321161
CD25hi AC	LUAD	LUAD	CD25hi AC	Inverse variance weighted	9	0.119881	0.100424	0.232578	0.321161
CD25hi AC	LUAD	LUAD	CD25hi AC	Simple mode	9	0.467942	0.242317	0.0895666	0.321161
CD25hi AC	LUAD	LUAD	CD25hi AC	Weighted mode	9	0.466098	0.158138	0.0184984	0.321161
CD25hi CD45RA- CD4 not Treg %CD4+	LUAD	LUAD	CD25hi CD45RA- CD4 not Treg %CD4+	MR Egger	13	-0.254618	0.108869	0.0392579	0.512534
CD25hi CD45RA- CD4 not Treg %CD4+	LUAD	LUAD	CD25hi CD45RA- CD4 not Treg %CD4+	Weighted median	13	-0.149841	0.0790192	0.0579254	0.512534
CD25hi CD45RA- CD4 not Treg %CD4+	LUAD	LUAD	CD25hi CD45RA- CD4 not Treg %CD4+	Inverse variance weighted	13	-0.0877129	0.0592515	0.13878	0.512534
CD25hi CD45RA- CD4 not Treg %CD4+	LUAD	LUAD	CD25hi CD45RA- CD4 not Treg %CD4+	Simple mode	13	-0.183777	0.129888	0.182526	0.512534
CD25hi CD45RA- CD4 not Treg %CD4+	LUAD	LUAD	CD25hi CD45RA- CD4 not Treg %CD4+	Weighted mode	13	-0.144174	0.0764878	0.083881	0.512534
CD25hi CD45RA- CD4 not Treg %T cell	LUAD	LUAD	CD25hi CD45RA- CD4 not Treg %T cell	MR Egger	11	-0.0984864	0.120534	0.434974	0.41966
CD25hi CD45RA- CD4 not Treg %T cell	LUAD	LUAD	CD25hi CD45RA- CD4 not Treg %T cell	Weighted median	11	-0.17087	0.0784408	0.0293811	0.41966
CD25hi CD45RA- CD4 not Treg %T cell	LUAD	LUAD	CD25hi CD45RA- CD4 not Treg %T cell	Inverse variance weighted	11	-0.108164	0.0591122	0.0672788	0.41966
CD25hi CD45RA- CD4 not Treg %T cell	LUAD	LUAD	CD25hi CD45RA- CD4 not Treg %T cell	Simple mode	11	-0.189279	0.116357	0.134858	0.41966
CD25hi CD45RA- CD4 not Treg %T cell	LUAD	LUAD	CD25hi CD45RA- CD4 not Treg %T cell	Weighted mode	11	-0.179152	0.0899951	0.0745351	0.41966
CD25hi CD45RA- CD4 not Treg AC	LUAD	LUAD	CD25hi CD45RA- CD4 not Treg AC	MR Egger	7	-0.00813021	0.215198	0.971325	0.298497
CD25hi CD45RA- CD4 not Treg AC	LUAD	LUAD	CD25hi CD45RA- CD4 not Treg AC	Weighted median	7	-0.0996075	0.127274	0.433849	0.298497
CD25hi CD45RA- CD4 not Treg AC	LUAD	LUAD	CD25hi CD45RA- CD4 not Treg AC	Inverse variance weighted	7	0.0664345	0.107149	0.535245	0.298497
CD25hi CD45RA- CD4 not Treg AC	LUAD	LUAD	CD25hi CD45RA- CD4 not Treg AC	Simple mode	7	0.431733	0.227911	0.107011	0.298497
CD25hi CD45RA- CD4 not Treg AC	LUAD	LUAD	CD25hi CD45RA- CD4 not Treg AC	Weighted mode	7	-0.132297	0.140575	0.382974	0.298497
CD25hi CD45RA+ CD4 not Treg %CD4+	LUAD	LUAD	CD25hi CD45RA+ CD4 not Treg %CD4+	MR Egger	12	0.0122478	0.122132	0.922101	0.568099
CD25hi CD45RA+ CD4 not Treg %CD4+	LUAD	LUAD	CD25hi CD45RA+ CD4 not Treg %CD4+	Weighted median	12	-0.0648369	0.0769524	0.399475	0.568099
CD25hi CD45RA+ CD4 not Treg %CD4+	LUAD	LUAD	CD25hi CD45RA+ CD4 not Treg %CD4+	Inverse variance weighted	12	-0.0251755	0.054923	0.646681	0.568099
CD25hi CD45RA+ CD4 not Treg %CD4+	LUAD	LUAD	CD25hi CD45RA+ CD4 not Treg %CD4+	Simple mode	12	-0.113729	0.119954	0.36344	0.568099
CD25hi CD45RA+ CD4 not Treg %CD4+	LUAD	LUAD	CD25hi CD45RA+ CD4 not Treg %CD4+	Weighted mode	12	-0.073936	0.0870714	0.4139	0.568099
CD25hi CD45RA+ CD4 not Treg %T cell	LUAD	LUAD	CD25hi CD45RA+ CD4 not Treg %T cell	MR Egger	14	-0.0096808	0.113839	0.933632	0.578781
CD25hi CD45RA+ CD4 not Treg %T cell	LUAD	LUAD	CD25hi CD45RA+ CD4 not Treg %T cell	Weighted median	14	-0.0992837	0.0740204	0.179823	0.578781
CD25hi CD45RA+ CD4 not Treg %T cell	LUAD	LUAD	CD25hi CD45RA+ CD4 not Treg %T cell	Inverse variance weighted	14	-0.113684	0.0530104	0.0319879	0.578781
CD25hi CD45RA+ CD4 not Treg %T cell	LUAD	LUAD	CD25hi CD45RA+ CD4 not Treg %T cell	Simple mode	14	-0.139619	0.101855	0.193653	0.578781
CD25hi CD45RA+ CD4 not Treg %T cell	LUAD	LUAD	CD25hi CD45RA+ CD4 not Treg %T cell	Weighted mode	14	-0.073027	0.0770786	0.360697	0.578781
CD25hi CD45RA+ CD4 not Treg AC	LUAD	LUAD	CD25hi CD45RA+ CD4 not Treg AC	MR Egger	13	-0.02175	0.123073	0.862936	0.528068
CD25hi CD45RA+ CD4 not Treg AC	LUAD	LUAD	CD25hi CD45RA+ CD4 not Treg AC	Weighted median	13	-0.110298	0.0745551	0.139029	0.528068
CD25hi CD45RA+ CD4 not Treg AC	LUAD	LUAD	CD25hi CD45RA+ CD4 not Treg AC	Inverse variance weighted	13	-0.120736	0.0538718	0.0250148	0.528068
CD25hi CD45RA+ CD4 not Treg AC	LUAD	LUAD	CD25hi CD45RA+ CD4 not Treg AC	Simple mode	13	-0.224997	0.120069	0.0854922	0.528068
CD25hi CD45RA+ CD4 not Treg AC	LUAD	LUAD	CD25hi CD45RA+ CD4 not Treg AC	Weighted mode	13	-0.0528424	0.0888224	0.562946	0.528068
CD27 on CD20-	LUAD	LUAD	CD27 on CD20-	MR Egger	5	0.309727	0.275568	0.342852	0.14891
CD27 on CD20-	LUAD	LUAD	CD27 on CD20-	Weighted median	5	0.118859	0.172516	0.49084	0.14891
CD27 on CD20-	LUAD	LUAD	CD27 on CD20-	Inverse variance weighted	5	0.0471971	0.13245	0.721586	0.14891
CD27 on CD20-	LUAD	LUAD	CD27 on CD20-	Simple mode	5	0.121022	0.224253	0.618066	0.14891
CD27 on CD20-	LUAD	LUAD	CD27 on CD20-	Weighted mode	5	0.152679	0.238421	0.556771	0.14891
CD27 on CD20- CD38-	LUAD	LUAD	CD27 on CD20- CD38-	MR Egger	11	0.14828	0.258761	0.58065	0.326663
CD27 on CD20- CD38-	LUAD	LUAD	CD27 on CD20- CD38-	Weighted median	11	0.181629	0.116489	0.118952	0.326663
CD27 on CD20- CD38-	LUAD	LUAD	CD27 on CD20- CD38-	Inverse variance weighted	11	0.163094	0.0891316	0.0672782	0.326663
CD27 on CD20- CD38-	LUAD	LUAD	CD27 on CD20- CD38-	Simple mode	11	0.268727	0.19196	0.191793	0.326663
CD27 on CD20- CD38-	LUAD	LUAD	CD27 on CD20- CD38-	Weighted mode	11	0.206707	0.174859	0.264498	0.326663
CD27 on CD24+ CD27+	LUAD	LUAD	CD27 on CD24+ CD27+	MR Egger	19	0.0364162	0.0806628	0.657363	1.46449
CD27 on CD24+ CD27+	LUAD	LUAD	CD27 on CD24+ CD27+	Weighted median	19	0.0822284	0.053275	0.122717	1.46449
CD27 on CD24+ CD27+	LUAD	LUAD	CD27 on CD24+ CD27+	Inverse variance weighted	19	0.02764	0.0390415	0.478966	1.46449
CD27 on CD24+ CD27+	LUAD	LUAD	CD27 on CD24+ CD27+	Simple mode	19	0.00474204	0.0958077	0.96107	1.46449
CD27 on CD24+ CD27+	LUAD	LUAD	CD27 on CD24+ CD27+	Weighted mode	19	0.0757007	0.0553743	0.188434	1.46449
CD27 on IgD- CD38-	LUAD	LUAD	CD27 on IgD- CD38-	MR Egger	19	0.0745781	0.103615	0.481453	1.17928
CD27 on IgD- CD38-	LUAD	LUAD	CD27 on IgD- CD38-	Weighted median	19	0.072564	0.0630502	0.249776	1.17928
CD27 on IgD- CD38-	LUAD	LUAD	CD27 on IgD- CD38-	Inverse variance weighted	19	0.0387516	0.0444937	0.383783	1.17928
CD27 on IgD- CD38-	LUAD	LUAD	CD27 on IgD- CD38-	Simple mode	19	-0.112784	0.0973827	0.261937	1.17928
CD27 on IgD- CD38-	LUAD	LUAD	CD27 on IgD- CD38-	Weighted mode	19	0.0821587	0.0642168	0.217004	1.17928
CD27 on IgD- CD38br	LUAD	LUAD	CD27 on IgD- CD38br	MR Egger	11	-0.658074	0.401449	0.135584	0.36656
CD27 on IgD- CD38br	LUAD	LUAD	CD27 on IgD- CD38br	Weighted median	11	-0.0226278	0.110498	0.837743	0.36656
CD27 on IgD- CD38br	LUAD	LUAD	CD27 on IgD- CD38br	Inverse variance weighted	11	0.0278971	0.07994	0.727108	0.36656
CD27 on IgD- CD38br	LUAD	LUAD	CD27 on IgD- CD38br	Simple mode	11	-0.0526885	0.148651	0.730367	0.36656
CD27 on IgD- CD38br	LUAD	LUAD	CD27 on IgD- CD38br	Weighted mode	11	-0.048606	0.130831	0.718003	0.36656
CD27 on IgD- CD38dim	LUAD	LUAD	CD27 on IgD- CD38dim	MR Egger	21	0.0540772	0.0748072	0.478554	1.49746
CD27 on IgD- CD38dim	LUAD	LUAD	CD27 on IgD- CD38dim	Weighted median	21	0.0810899	0.0524134	0.121834	1.49746
CD27 on IgD- CD38dim	LUAD	LUAD	CD27 on IgD- CD38dim	Inverse variance weighted	21	0.0115857	0.0370177	0.754298	1.49746
CD27 on IgD- CD38dim	LUAD	LUAD	CD27 on IgD- CD38dim	Simple mode	21	-0.0574968	0.0984087	0.565574	1.49746
CD27 on IgD- CD38dim	LUAD	LUAD	CD27 on IgD- CD38dim	Weighted mode	21	0.0616739	0.0536996	0.264314	1.49746
CD27 on IgD+ CD24+	LUAD	LUAD	CD27 on IgD+ CD24+	MR Egger	21	0.0539888	0.101363	0.600464	1.25717
CD27 on IgD+ CD24+	LUAD	LUAD	CD27 on IgD+ CD24+	Weighted median	21	0.109635	0.0645635	0.0894897	1.25717
CD27 on IgD+ CD24+	LUAD	LUAD	CD27 on IgD+ CD24+	Inverse variance weighted	21	0.0600561	0.0517207	0.245576	1.25717
CD27 on IgD+ CD24+	LUAD	LUAD	CD27 on IgD+ CD24+	Simple mode	21	0.10266	0.1346	0.454544	1.25717
CD27 on IgD+ CD24+	LUAD	LUAD	CD27 on IgD+ CD24+	Weighted mode	21	0.111539	0.0668776	0.110935	1.25717
CD27 on IgD+ CD38- unsw mem	LUAD	LUAD	CD27 on IgD+ CD38- unsw mem	MR Egger	13	-0.0983641	0.113542	0.404815	0.89591
CD27 on IgD+ CD38- unsw mem	LUAD	LUAD	CD27 on IgD+ CD38- unsw mem	Weighted median	13	0.100163	0.0547395	0.0672785	0.89591
CD27 on IgD+ CD38- unsw mem	LUAD	LUAD	CD27 on IgD+ CD38- unsw mem	Inverse variance weighted	13	0.0504331	0.0510374	0.323075	0.89591
CD27 on IgD+ CD38- unsw mem	LUAD	LUAD	CD27 on IgD+ CD38- unsw mem	Simple mode	13	0.151454	0.0863605	0.104954	0.89591
CD27 on IgD+ CD38- unsw mem	LUAD	LUAD	CD27 on IgD+ CD38- unsw mem	Weighted mode	13	0.113826	0.0521575	0.0496834	0.89591
CD27 on memory B cell	LUAD	LUAD	CD27 on memory B cell	MR Egger	17	0.096252	0.11119	0.400313	1.11007
CD27 on memory B cell	LUAD	LUAD	CD27 on memory B cell	Weighted median	17	0.103719	0.0619724	0.0942022	1.11007
CD27 on memory B cell	LUAD	LUAD	CD27 on memory B cell	Inverse variance weighted	17	0.00306873	0.0547402	0.955294	1.11007
CD27 on memory B cell	LUAD	LUAD	CD27 on memory B cell	Simple mode	17	-0.039188	0.131935	0.770268	1.11007
CD27 on memory B cell	LUAD	LUAD	CD27 on memory B cell	Weighted mode	17	0.0880571	0.0595517	0.158647	1.11007
CD27 on PB/PC	LUAD	LUAD	CD27 on PB/PC	MR Egger	10	0.655921	0.341231	0.0908041	0.3245
CD27 on PB/PC	LUAD	LUAD	CD27 on PB/PC	Weighted median	10	0.0199777	0.117043	0.86447	0.3245
CD27 on PB/PC	LUAD	LUAD	CD27 on PB/PC	Inverse variance weighted	10	0.0737908	0.0870152	0.396426	0.3245
CD27 on PB/PC	LUAD	LUAD	CD27 on PB/PC	Simple mode	10	0.127897	0.192051	0.522141	0.3245
CD27 on PB/PC	LUAD	LUAD	CD27 on PB/PC	Weighted mode	10	0.115492	0.173799	0.523019	0.3245
CD27 on sw mem	LUAD	LUAD	CD27 on sw mem	MR Egger	22	0.000811737	0.0764649	0.991635	1.63107
CD27 on sw mem	LUAD	LUAD	CD27 on sw mem	Weighted median	22	0.0843747	0.0533991	0.114089	1.63107
CD27 on sw mem	LUAD	LUAD	CD27 on sw mem	Inverse variance weighted	22	0.0396567	0.0376771	0.292551	1.63107
CD27 on sw mem	LUAD	LUAD	CD27 on sw mem	Simple mode	22	0.167956	0.106488	0.129689	1.63107
CD27 on sw mem	LUAD	LUAD	CD27 on sw mem	Weighted mode	22	0.077274	0.0557366	0.180165	1.63107
CD27 on T cell	LUAD	LUAD	CD27 on T cell	MR Egger	10	-0.0243672	0.159852	0.882617	0.383295
CD27 on T cell	LUAD	LUAD	CD27 on T cell	Weighted median	10	-0.0253208	0.0730969	0.729041	0.383295
CD27 on T cell	LUAD	LUAD	CD27 on T cell	Inverse variance weighted	10	-0.0332617	0.058992	0.572867	0.383295
CD27 on T cell	LUAD	LUAD	CD27 on T cell	Simple mode	10	0.015277	0.104857	0.887374	0.383295
CD27 on T cell	LUAD	LUAD	CD27 on T cell	Weighted mode	10	-0.00878842	0.0906224	0.924869	0.383295
CD27 on unsw mem	LUAD	LUAD	CD27 on unsw mem	MR Egger	23	0.0855934	0.0954435	0.379994	1.36599
CD27 on unsw mem	LUAD	LUAD	CD27 on unsw mem	Weighted median	23	0.107507	0.0611331	0.0786491	1.36599
CD27 on unsw mem	LUAD	LUAD	CD27 on unsw mem	Inverse variance weighted	23	0.0296637	0.0423817	0.483978	1.36599
CD27 on unsw mem	LUAD	LUAD	CD27 on unsw mem	Simple mode	23	-0.0755905	0.123963	0.548252	1.36599
CD27 on unsw mem	LUAD	LUAD	CD27 on unsw mem	Weighted mode	23	0.112756	0.0684208	0.113566	1.36599
CD28- CD127- CD25++ CD8br %CD8br	LUAD	LUAD	CD28- CD127- CD25++ CD8br %CD8br	MR Egger	8	-0.108988	0.357603	0.770832	0.241465
CD28- CD127- CD25++ CD8br %CD8br	LUAD	LUAD	CD28- CD127- CD25++ CD8br %CD8br	Weighted median	8	0.0452435	0.115895	0.696253	0.241465
CD28- CD127- CD25++ CD8br %CD8br	LUAD	LUAD	CD28- CD127- CD25++ CD8br %CD8br	Inverse variance weighted	8	0.0800525	0.0868241	0.356525	0.241465
CD28- CD127- CD25++ CD8br %CD8br	LUAD	LUAD	CD28- CD127- CD25++ CD8br %CD8br	Simple mode	8	0.0200072	0.179046	0.914164	0.241465
CD28- CD127- CD25++ CD8br %CD8br	LUAD	LUAD	CD28- CD127- CD25++ CD8br %CD8br	Weighted mode	8	0.0200072	0.149926	0.897595	0.241465
CD28- CD127- CD25++ CD8br %T cell	LUAD	LUAD	CD28- CD127- CD25++ CD8br %T cell	MR Egger	9	0.00593416	0.284884	0.983963	0.279156
CD28- CD127- CD25++ CD8br %T cell	LUAD	LUAD	CD28- CD127- CD25++ CD8br %T cell	Weighted median	9	-0.0558519	0.118207	0.636577	0.279156
CD28- CD127- CD25++ CD8br %T cell	LUAD	LUAD	CD28- CD127- CD25++ CD8br %T cell	Inverse variance weighted	9	0.00902884	0.0943997	0.923803	0.279156
CD28- CD127- CD25++ CD8br %T cell	LUAD	LUAD	CD28- CD127- CD25++ CD8br %T cell	Simple mode	9	-0.0963736	0.191727	0.628746	0.279156
CD28- CD127- CD25++ CD8br %T cell	LUAD	LUAD	CD28- CD127- CD25++ CD8br %T cell	Weighted mode	9	-0.107937	0.191168	0.587813	0.279156
CD28- CD127- CD25++ CD8br AC	LUAD	LUAD	CD28- CD127- CD25++ CD8br AC	MR Egger	12	0.134815	0.149012	0.38689	0.377195
CD28- CD127- CD25++ CD8br AC	LUAD	LUAD	CD28- CD127- CD25++ CD8br AC	Weighted median	12	0.0444273	0.0836562	0.59537	0.377195
CD28- CD127- CD25++ CD8br AC	LUAD	LUAD	CD28- CD127- CD25++ CD8br AC	Inverse variance weighted	12	0.0521251	0.0614765	0.396502	0.377195
CD28- CD127- CD25++ CD8br AC	LUAD	LUAD	CD28- CD127- CD25++ CD8br AC	Simple mode	12	-0.0228402	0.149789	0.881567	0.377195
CD28- CD127- CD25++ CD8br AC	LUAD	LUAD	CD28- CD127- CD25++ CD8br AC	Weighted mode	12	0.0714941	0.129292	0.591347	0.377195
CD28- CD25++ CD8br %CD8br	LUAD	LUAD	CD28- CD25++ CD8br %CD8br	MR Egger	13	-0.0781639	0.151455	0.616008	0.396067
CD28- CD25++ CD8br %CD8br	LUAD	LUAD	CD28- CD25++ CD8br %CD8br	Weighted median	13	-0.0816775	0.10061	0.416893	0.396067
CD28- CD25++ CD8br %CD8br	LUAD	LUAD	CD28- CD25++ CD8br %CD8br	Inverse variance weighted	13	-0.151525	0.0765372	0.047731	0.396067
CD28- CD25++ CD8br %CD8br	LUAD	LUAD	CD28- CD25++ CD8br %CD8br	Simple mode	13	-0.274319	0.163218	0.118645	0.396067
CD28- CD25++ CD8br %CD8br	LUAD	LUAD	CD28- CD25++ CD8br %CD8br	Weighted mode	13	-0.0672203	0.141712	0.643769	0.396067
CD28- CD25++ CD8br %T cell	LUAD	LUAD	CD28- CD25++ CD8br %T cell	MR Egger	18	0.0624422	0.175299	0.726341	0.548332
CD28- CD25++ CD8br %T cell	LUAD	LUAD	CD28- CD25++ CD8br %T cell	Weighted median	18	-0.0464716	0.0921999	0.61424	0.548332
CD28- CD25++ CD8br %T cell	LUAD	LUAD	CD28- CD25++ CD8br %T cell	Inverse variance weighted	18	-0.0585623	0.0642277	0.361878	0.548332
CD28- CD25++ CD8br %T cell	LUAD	LUAD	CD28- CD25++ CD8br %T cell	Simple mode	18	-0.234603	0.160378	0.161762	0.548332
CD28- CD25++ CD8br %T cell	LUAD	LUAD	CD28- CD25++ CD8br %T cell	Weighted mode	18	-0.0784061	0.141711	0.587273	0.548332
CD28- CD25++ CD8br AC	LUAD	LUAD	CD28- CD25++ CD8br AC	MR Egger	10	0.277501	0.173094	0.147562	0.318809
CD28- CD25++ CD8br AC	LUAD	LUAD	CD28- CD25++ CD8br AC	Weighted median	10	-0.0835695	0.109086	0.443623	0.318809
CD28- CD25++ CD8br AC	LUAD	LUAD	CD28- CD25++ CD8br AC	Inverse variance weighted	10	-0.0475542	0.0736783	0.518649	0.318809
CD28- CD25++ CD8br AC	LUAD	LUAD	CD28- CD25++ CD8br AC	Simple mode	10	-0.13767	0.179825	0.463531	0.318809
CD28- CD25++ CD8br AC	LUAD	LUAD	CD28- CD25++ CD8br AC	Weighted mode	10	-0.104895	0.187922	0.590332	0.318809
CD28- CD8br %CD8br	LUAD	LUAD	CD28- CD8br %CD8br	MR Egger	14	-0.161463	0.144938	0.287088	0.47193
CD28- CD8br %CD8br	LUAD	LUAD	CD28- CD8br %CD8br	Weighted median	14	-0.0810197	0.0942524	0.390008	0.47193
CD28- CD8br %CD8br	LUAD	LUAD	CD28- CD8br %CD8br	Inverse variance weighted	14	-0.00226414	0.0676725	0.97331	0.47193
CD28- CD8br %CD8br	LUAD	LUAD	CD28- CD8br %CD8br	Simple mode	14	0.00974933	0.162504	0.953073	0.47193
CD28- CD8br %CD8br	LUAD	LUAD	CD28- CD8br %CD8br	Weighted mode	14	-0.0706724	0.104648	0.511297	0.47193
CD28- CD8br %T cell	LUAD	LUAD	CD28- CD8br %T cell	MR Egger	9	0.205585	0.321998	0.543486	0.291233
CD28- CD8br %T cell	LUAD	LUAD	CD28- CD8br %T cell	Weighted median	9	0.017599	0.104848	0.866699	0.291233
CD28- CD8br %T cell	LUAD	LUAD	CD28- CD8br %T cell	Inverse variance weighted	9	0.0409367	0.0860923	0.634432	0.291233
CD28- CD8br %T cell	LUAD	LUAD	CD28- CD8br %T cell	Simple mode	9	0.0314273	0.145587	0.834495	0.291233
CD28- CD8br %T cell	LUAD	LUAD	CD28- CD8br %T cell	Weighted mode	9	0.023608	0.138242	0.868643	0.291233
CD28- CD8br AC	LUAD	LUAD	CD28- CD8br AC	MR Egger	11	-0.177725	0.30488	0.574251	0.387263
CD28- CD8br AC	LUAD	LUAD	CD28- CD8br AC	Weighted median	11	0.0502521	0.109231	0.645478	0.387263
CD28- CD8br AC	LUAD	LUAD	CD28- CD8br AC	Inverse variance weighted	11	0.0342665	0.0807115	0.671161	0.387263
CD28- CD8br AC	LUAD	LUAD	CD28- CD8br AC	Simple mode	11	0.049364	0.144581	0.739848	0.387263
CD28- CD8br AC	LUAD	LUAD	CD28- CD8br AC	Weighted mode	11	0.0330815	0.124431	0.795747	0.387263
CD28- CD8dim %CD8dim	LUAD	LUAD	CD28- CD8dim %CD8dim	MR Egger	8	-0.116711	0.447072	0.802778	0.269886
CD28- CD8dim %CD8dim	LUAD	LUAD	CD28- CD8dim %CD8dim	Weighted median	8	-0.216353	0.143615	0.131944	0.269886
CD28- CD8dim %CD8dim	LUAD	LUAD	CD28- CD8dim %CD8dim	Inverse variance weighted	8	-0.187643	0.1026	0.0674192	0.269886
CD28- CD8dim %CD8dim	LUAD	LUAD	CD28- CD8dim %CD8dim	Simple mode	8	-0.355813	0.196951	0.113779	0.269886
CD28- CD8dim %CD8dim	LUAD	LUAD	CD28- CD8dim %CD8dim	Weighted mode	8	-0.28782	0.164744	0.124122	0.269886
CD28- CD8dim %T cell	LUAD	LUAD	CD28- CD8dim %T cell	MR Egger	16	-0.0218623	0.157065	0.89128	0.53002
CD28- CD8dim %T cell	LUAD	LUAD	CD28- CD8dim %T cell	Weighted median	16	-0.000654749	0.0871041	0.994002	0.53002
CD28- CD8dim %T cell	LUAD	LUAD	CD28- CD8dim %T cell	Inverse variance weighted	16	-0.0229252	0.0714201	0.748218	0.53002
CD28- CD8dim %T cell	LUAD	LUAD	CD28- CD8dim %T cell	Simple mode	16	-0.0111854	0.162977	0.946189	0.53002
CD28- CD8dim %T cell	LUAD	LUAD	CD28- CD8dim %T cell	Weighted mode	16	-0.00259413	0.137929	0.985242	0.53002
CD28- CD8dim AC	LUAD	LUAD	CD28- CD8dim AC	MR Egger	17	0.0472791	0.137078	0.734954	0.544531
CD28- CD8dim AC	LUAD	LUAD	CD28- CD8dim AC	Weighted median	17	-0.0644119	0.0751036	0.391091	0.544531
CD28- CD8dim AC	LUAD	LUAD	CD28- CD8dim AC	Inverse variance weighted	17	-0.0628877	0.0603175	0.297128	0.544531
CD28- CD8dim AC	LUAD	LUAD	CD28- CD8dim AC	Simple mode	17	-0.21509	0.126514	0.108459	0.544531
CD28- CD8dim AC	LUAD	LUAD	CD28- CD8dim AC	Weighted mode	17	-0.0596891	0.10279	0.569539	0.544531
CD28- DN (CD4-CD8-) %DN	LUAD	LUAD	CD28- DN (CD4-CD8-) %DN	MR Egger	11	0.529644	0.394669	0.212469	0.368529
CD28- DN (CD4-CD8-) %DN	LUAD	LUAD	CD28- DN (CD4-CD8-) %DN	Weighted median	11	0.0057754	0.113074	0.959265	0.368529
CD28- DN (CD4-CD8-) %DN	LUAD	LUAD	CD28- DN (CD4-CD8-) %DN	Inverse variance weighted	11	0.0469605	0.0878898	0.593126	0.368529
CD28- DN (CD4-CD8-) %DN	LUAD	LUAD	CD28- DN (CD4-CD8-) %DN	Simple mode	11	0.0748742	0.178566	0.683856	0.368529
CD28- DN (CD4-CD8-) %DN	LUAD	LUAD	CD28- DN (CD4-CD8-) %DN	Weighted mode	11	0.0143327	0.154458	0.9279	0.368529
CD28- DN (CD4-CD8-) %T cell	LUAD	LUAD	CD28- DN (CD4-CD8-) %T cell	MR Egger	13	0.28922	0.242043	0.25725	0.448086
CD28- DN (CD4-CD8-) %T cell	LUAD	LUAD	CD28- DN (CD4-CD8-) %T cell	Weighted median	13	0.0465181	0.100323	0.642874	0.448086
CD28- DN (CD4-CD8-) %T cell	LUAD	LUAD	CD28- DN (CD4-CD8-) %T cell	Inverse variance weighted	13	0.0145326	0.073102	0.84242	0.448086
CD28- DN (CD4-CD8-) %T cell	LUAD	LUAD	CD28- DN (CD4-CD8-) %T cell	Simple mode	13	0.11721	0.173277	0.511595	0.448086
CD28- DN (CD4-CD8-) %T cell	LUAD	LUAD	CD28- DN (CD4-CD8-) %T cell	Weighted mode	13	0.173981	0.167004	0.31805	0.448086
CD28- DN (CD4-CD8-) AC	LUAD	LUAD	CD28- DN (CD4-CD8-) AC	MR Egger	16	0.442136	0.295945	0.157375	0.54164
CD28- DN (CD4-CD8-) AC	LUAD	LUAD	CD28- DN (CD4-CD8-) AC	Weighted median	16	0.0988588	0.0960606	0.303418	0.54164
CD28- DN (CD4-CD8-) AC	LUAD	LUAD	CD28- DN (CD4-CD8-) AC	Inverse variance weighted	16	0.037988	0.0794642	0.632613	0.54164
CD28- DN (CD4-CD8-) AC	LUAD	LUAD	CD28- DN (CD4-CD8-) AC	Simple mode	16	0.213803	0.185315	0.266664	0.54164
CD28- DN (CD4-CD8-) AC	LUAD	LUAD	CD28- DN (CD4-CD8-) AC	Weighted mode	16	0.234594	0.166871	0.180145	0.54164
CD28 on activated & secreting Treg	LUAD	LUAD	CD28 on activated & secreting Treg	MR Egger	11	0.0581701	0.124976	0.652665	0.479509
CD28 on activated & secreting Treg	LUAD	LUAD	CD28 on activated & secreting Treg	Weighted median	11	-0.113424	0.0832015	0.172808	0.479509
CD28 on activated & secreting Treg	LUAD	LUAD	CD28 on activated & secreting Treg	Inverse variance weighted	11	-0.0656832	0.06026	0.275715	0.479509
CD28 on activated & secreting Treg	LUAD	LUAD	CD28 on activated & secreting Treg	Simple mode	11	-0.136766	0.128496	0.312189	0.479509
CD28 on activated & secreting Treg	LUAD	LUAD	CD28 on activated & secreting Treg	Weighted mode	11	-0.125042	0.10349	0.254747	0.479509
CD28 on activated Treg	LUAD	LUAD	CD28 on activated Treg	MR Egger	9	-0.110416	0.136036	0.443702	0.378989
CD28 on activated Treg	LUAD	LUAD	CD28 on activated Treg	Weighted median	9	0.0293222	0.0896133	0.74351	0.378989
CD28 on activated Treg	LUAD	LUAD	CD28 on activated Treg	Inverse variance weighted	9	-0.0258593	0.0648475	0.690062	0.378989
CD28 on activated Treg	LUAD	LUAD	CD28 on activated Treg	Simple mode	9	0.0757471	0.136179	0.593264	0.378989
CD28 on activated Treg	LUAD	LUAD	CD28 on activated Treg	Weighted mode	9	0.0418466	0.123721	0.743893	0.378989
CD28 on CD28+ CD4+	LUAD	LUAD	CD28 on CD28+ CD4+	MR Egger	13	0.0422714	0.185579	0.823995	0.614334
CD28 on CD28+ CD4+	LUAD	LUAD	CD28 on CD28+ CD4+	Weighted median	13	-0.0390808	0.0919393	0.670784	0.614334
CD28 on CD28+ CD4+	LUAD	LUAD	CD28 on CD28+ CD4+	Inverse variance weighted	13	-0.00507522	0.0716073	0.943497	0.614334
CD28 on CD28+ CD4+	LUAD	LUAD	CD28 on CD28+ CD4+	Simple mode	13	-0.102458	0.168144	0.553657	0.614334
CD28 on CD28+ CD4+	LUAD	LUAD	CD28 on CD28+ CD4+	Weighted mode	13	-0.107794	0.10235	0.312996	0.614334
CD28 on CD28+ CD45RA- CD8br	LUAD	LUAD	CD28 on CD28+ CD45RA- CD8br	MR Egger	10	-0.240125	0.215228	0.296949	0.30641
CD28 on CD28+ CD45RA- CD8br	LUAD	LUAD	CD28 on CD28+ CD45RA- CD8br	Weighted median	10	-0.0285839	0.119663	0.811207	0.30641
CD28 on CD28+ CD45RA- CD8br	LUAD	LUAD	CD28 on CD28+ CD45RA- CD8br	Inverse variance weighted	10	-0.140216	0.0889852	0.115089	0.30641
CD28 on CD28+ CD45RA- CD8br	LUAD	LUAD	CD28 on CD28+ CD45RA- CD8br	Simple mode	10	-0.0563638	0.189883	0.773329	0.30641
CD28 on CD28+ CD45RA- CD8br	LUAD	LUAD	CD28 on CD28+ CD45RA- CD8br	Weighted mode	10	0.0470738	0.153142	0.765543	0.30641
CD28 on CD28+ CD45RA+ CD8br	LUAD	LUAD	CD28 on CD28+ CD45RA+ CD8br	MR Egger	8	-0.240491	0.144235	0.14649	0.573192
CD28 on CD28+ CD45RA+ CD8br	LUAD	LUAD	CD28 on CD28+ CD45RA+ CD8br	Weighted median	8	-0.0575555	0.081958	0.482519	0.573192
CD28 on CD28+ CD45RA+ CD8br	LUAD	LUAD	CD28 on CD28+ CD45RA+ CD8br	Inverse variance weighted	8	0.00377532	0.0910563	0.966928	0.573192
CD28 on CD28+ CD45RA+ CD8br	LUAD	LUAD	CD28 on CD28+ CD45RA+ CD8br	Simple mode	8	0.236481	0.193213	0.260567	0.573192
CD28 on CD28+ CD45RA+ CD8br	LUAD	LUAD	CD28 on CD28+ CD45RA+ CD8br	Weighted mode	8	-0.115436	0.0830585	0.207181	0.573192
CD28 on CD28+ DN (CD4-CD8-)	LUAD	LUAD	CD28 on CD28+ DN (CD4-CD8-)	MR Egger	13	-0.20921	0.129539	0.134596	0.581454
CD28 on CD28+ DN (CD4-CD8-)	LUAD	LUAD	CD28 on CD28+ DN (CD4-CD8-)	Weighted median	13	-0.101354	0.0856762	0.236815	0.581454
CD28 on CD28+ DN (CD4-CD8-)	LUAD	LUAD	CD28 on CD28+ DN (CD4-CD8-)	Inverse variance weighted	13	-0.123242	0.0632569	0.0513825	0.581454
CD28 on CD28+ DN (CD4-CD8-)	LUAD	LUAD	CD28 on CD28+ DN (CD4-CD8-)	Simple mode	13	-0.0616803	0.111114	0.58902	0.581454
CD28 on CD28+ DN (CD4-CD8-)	LUAD	LUAD	CD28 on CD28+ DN (CD4-CD8-)	Weighted mode	13	-0.0850812	0.0910857	0.368679	0.581454
CD28 on CD39+ activated Treg	LUAD	LUAD	CD28 on CD39+ activated Treg	MR Egger	8	-0.0143238	0.13052	0.916191	0.37989
CD28 on CD39+ activated Treg	LUAD	LUAD	CD28 on CD39+ activated Treg	Weighted median	8	-0.0508141	0.0758331	0.502808	0.37989
CD28 on CD39+ activated Treg	LUAD	LUAD	CD28 on CD39+ activated Treg	Inverse variance weighted	8	-0.0126146	0.0568094	0.824275	0.37989
CD28 on CD39+ activated Treg	LUAD	LUAD	CD28 on CD39+ activated Treg	Simple mode	8	-0.0370008	0.127131	0.779452	0.37989
CD28 on CD39+ activated Treg	LUAD	LUAD	CD28 on CD39+ activated Treg	Weighted mode	8	-0.0742922	0.0915168	0.443638	0.37989
CD28 on CD39+ CD4+	LUAD	LUAD	CD28 on CD39+ CD4+	MR Egger	9	-0.0633244	0.0893162	0.501254	0.833375
CD28 on CD39+ CD4+	LUAD	LUAD	CD28 on CD39+ CD4+	Weighted median	9	-0.0110636	0.056059	0.843548	0.833375
CD28 on CD39+ CD4+	LUAD	LUAD	CD28 on CD39+ CD4+	Inverse variance weighted	9	-0.0455453	0.0467468	0.329908	0.833375
CD28 on CD39+ CD4+	LUAD	LUAD	CD28 on CD39+ CD4+	Simple mode	9	-0.021469	0.122095	0.86479	0.833375
CD28 on CD39+ CD4+	LUAD	LUAD	CD28 on CD39+ CD4+	Weighted mode	9	-0.0123449	0.0561146	0.831385	0.833375
CD28 on CD39+ CD8br	LUAD	LUAD	CD28 on CD39+ CD8br	MR Egger	11	0.161795	0.136042	0.26475	0.367118
CD28 on CD39+ CD8br	LUAD	LUAD	CD28 on CD39+ CD8br	Weighted median	11	-0.0291167	0.0898752	0.745962	0.367118
CD28 on CD39+ CD8br	LUAD	LUAD	CD28 on CD39+ CD8br	Inverse variance weighted	11	-0.0460126	0.0655074	0.482428	0.367118
CD28 on CD39+ CD8br	LUAD	LUAD	CD28 on CD39+ CD8br	Simple mode	11	-0.167933	0.160088	0.318868	0.367118
CD28 on CD39+ CD8br	LUAD	LUAD	CD28 on CD39+ CD8br	Weighted mode	11	0.123211	0.134233	0.380283	0.367118
CD28 on CD39+ resting Treg	LUAD	LUAD	CD28 on CD39+ resting Treg	MR Egger	11	-0.223441	0.195819	0.283296	0.389817
CD28 on CD39+ resting Treg	LUAD	LUAD	CD28 on CD39+ resting Treg	Weighted median	11	-0.160668	0.0981084	0.101494	0.389817
CD28 on CD39+ resting Treg	LUAD	LUAD	CD28 on CD39+ resting Treg	Inverse variance weighted	11	-0.208356	0.0749004	0.00540628	0.389817
CD28 on CD39+ resting Treg	LUAD	LUAD	CD28 on CD39+ resting Treg	Simple mode	11	-0.337759	0.142115	0.0388332	0.389817
CD28 on CD39+ resting Treg	LUAD	LUAD	CD28 on CD39+ resting Treg	Weighted mode	11	-0.106219	0.126004	0.418942	0.389817
CD28 on CD39+ secreting Treg	LUAD	LUAD	CD28 on CD39+ secreting Treg	MR Egger	11	-0.0768925	0.119961	0.537512	0.611209
CD28 on CD39+ secreting Treg	LUAD	LUAD	CD28 on CD39+ secreting Treg	Weighted median	11	0.00339281	0.0693584	0.960985	0.611209
CD28 on CD39+ secreting Treg	LUAD	LUAD	CD28 on CD39+ secreting Treg	Inverse variance weighted	11	0.0227841	0.056863	0.688653	0.611209
CD28 on CD39+ secreting Treg	LUAD	LUAD	CD28 on CD39+ secreting Treg	Simple mode	11	0.090626	0.125053	0.485248	0.611209
CD28 on CD39+ secreting Treg	LUAD	LUAD	CD28 on CD39+ secreting Treg	Weighted mode	11	0.0156168	0.0666862	0.819567	0.611209
CD28 on CD4 Treg	LUAD	LUAD	CD28 on CD4 Treg	MR Egger	11	-0.193634	0.317456	0.556975	0.448013
CD28 on CD4 Treg	LUAD	LUAD	CD28 on CD4 Treg	Weighted median	11	-0.140887	0.110198	0.201078	0.448013
CD28 on CD4 Treg	LUAD	LUAD	CD28 on CD4 Treg	Inverse variance weighted	11	-0.163603	0.120113	0.173176	0.448013
CD28 on CD4 Treg	LUAD	LUAD	CD28 on CD4 Treg	Simple mode	11	-0.152781	0.205655	0.474632	0.448013
CD28 on CD4 Treg	LUAD	LUAD	CD28 on CD4 Treg	Weighted mode	11	-0.139757	0.127635	0.299198	0.448013
CD28 on CD4+	LUAD	LUAD	CD28 on CD4+	MR Egger	14	-0.205858	0.181264	0.278264	0.614078
CD28 on CD4+	LUAD	LUAD	CD28 on CD4+	Weighted median	14	-0.110233	0.0869336	0.204792	0.614078
CD28 on CD4+	LUAD	LUAD	CD28 on CD4+	Inverse variance weighted	14	-0.000860616	0.0785997	0.991264	0.614078
CD28 on CD4+	LUAD	LUAD	CD28 on CD4+	Simple mode	14	-0.0397479	0.147742	0.792125	0.614078
CD28 on CD4+	LUAD	LUAD	CD28 on CD4+	Weighted mode	14	-0.0895938	0.0960149	0.367764	0.614078
CD28 on CD45RA- CD4 not Treg	LUAD	LUAD	CD28 on CD45RA- CD4 not Treg	MR Egger	10	-0.0334041	0.109838	0.768795	0.514083
CD28 on CD45RA- CD4 not Treg	LUAD	LUAD	CD28 on CD45RA- CD4 not Treg	Weighted median	10	-0.108209	0.0635488	0.0886123	0.514083
CD28 on CD45RA- CD4 not Treg	LUAD	LUAD	CD28 on CD45RA- CD4 not Treg	Inverse variance weighted	10	-0.121421	0.0533328	0.0228058	0.514083
CD28 on CD45RA- CD4 not Treg	LUAD	LUAD	CD28 on CD45RA- CD4 not Treg	Simple mode	10	-0.114877	0.0941505	0.253418	0.514083
CD28 on CD45RA- CD4 not Treg	LUAD	LUAD	CD28 on CD45RA- CD4 not Treg	Weighted mode	10	-0.0990889	0.0752208	0.220285	0.514083
CD28 on CD45RA+ CD4+	LUAD	LUAD	CD28 on CD45RA+ CD4+	MR Egger	11	-0.231888	0.141559	0.135826	0.567534
CD28 on CD45RA+ CD4+	LUAD	LUAD	CD28 on CD45RA+ CD4+	Weighted median	11	-0.127761	0.0792116	0.106764	0.567534
CD28 on CD45RA+ CD4+	LUAD	LUAD	CD28 on CD45RA+ CD4+	Inverse variance weighted	11	-0.0616665	0.0590874	0.296648	0.567534
CD28 on CD45RA+ CD4+	LUAD	LUAD	CD28 on CD45RA+ CD4+	Simple mode	11	-0.134094	0.128595	0.321613	0.567534
CD28 on CD45RA+ CD4+	LUAD	LUAD	CD28 on CD45RA+ CD4+	Weighted mode	11	-0.154525	0.0904181	0.118246	0.567534
CD28 on resting Treg	LUAD	LUAD	CD28 on resting Treg	MR Egger	15	-0.187388	0.0836969	0.0432862	0.891878
CD28 on resting Treg	LUAD	LUAD	CD28 on resting Treg	Weighted median	15	-0.115995	0.061719	0.0601899	0.891878
CD28 on resting Treg	LUAD	LUAD	CD28 on resting Treg	Inverse variance weighted	15	-0.067783	0.0466848	0.146522	0.891878
CD28 on resting Treg	LUAD	LUAD	CD28 on resting Treg	Simple mode	15	-0.0993049	0.0956249	0.316649	0.891878
CD28 on resting Treg	LUAD	LUAD	CD28 on resting Treg	Weighted mode	15	-0.126825	0.0624026	0.0615378	0.891878
CD28 on secreting Treg	LUAD	LUAD	CD28 on secreting Treg	MR Egger	9	0.0627132	0.146418	0.681291	0.437697
CD28 on secreting Treg	LUAD	LUAD	CD28 on secreting Treg	Weighted median	9	-0.125249	0.0848668	0.13999	0.437697
CD28 on secreting Treg	LUAD	LUAD	CD28 on secreting Treg	Inverse variance weighted	9	-0.0639557	0.0636414	0.314926	0.437697
CD28 on secreting Treg	LUAD	LUAD	CD28 on secreting Treg	Simple mode	9	-0.12548	0.115061	0.307225	0.437697
CD28 on secreting Treg	LUAD	LUAD	CD28 on secreting Treg	Weighted mode	9	-0.132794	0.0983882	0.214061	0.437697
CD28+ CD45RA- CD8br %CD8br	LUAD	LUAD	CD28+ CD45RA- CD8br %CD8br	MR Egger	9	-0.119689	0.0953476	0.249652	0.339486
CD28+ CD45RA- CD8br %CD8br	LUAD	LUAD	CD28+ CD45RA- CD8br %CD8br	Weighted median	9	0.0264708	0.0770944	0.73133	0.339486
CD28+ CD45RA- CD8br %CD8br	LUAD	LUAD	CD28+ CD45RA- CD8br %CD8br	Inverse variance weighted	9	0.0581071	0.062665	0.353789	0.339486
CD28+ CD45RA- CD8br %CD8br	LUAD	LUAD	CD28+ CD45RA- CD8br %CD8br	Simple mode	9	0.420709	0.13944	0.0166321	0.339486
CD28+ CD45RA- CD8br %CD8br	LUAD	LUAD	CD28+ CD45RA- CD8br %CD8br	Weighted mode	9	-0.00594413	0.0716935	0.93596	0.339486
CD28+ CD45RA- CD8br %T cell	LUAD	LUAD	CD28+ CD45RA- CD8br %T cell	MR Egger	14	-0.0874026	0.0798677	0.295285	0.508631
CD28+ CD45RA- CD8br %T cell	LUAD	LUAD	CD28+ CD45RA- CD8br %T cell	Weighted median	14	-0.0489933	0.0666231	0.462108	0.508631
CD28+ CD45RA- CD8br %T cell	LUAD	LUAD	CD28+ CD45RA- CD8br %T cell	Inverse variance weighted	14	-0.0404156	0.0499972	0.418884	0.508631
CD28+ CD45RA- CD8br %T cell	LUAD	LUAD	CD28+ CD45RA- CD8br %T cell	Simple mode	14	-0.156949	0.0852391	0.0885089	0.508631
CD28+ CD45RA- CD8br %T cell	LUAD	LUAD	CD28+ CD45RA- CD8br %T cell	Weighted mode	14	-0.0386322	0.0636175	0.554139	0.508631
CD28+ CD45RA- CD8br AC	LUAD	LUAD	CD28+ CD45RA- CD8br AC	MR Egger	13	-0.015819	0.0969835	0.87339	0.468102
CD28+ CD45RA- CD8br AC	LUAD	LUAD	CD28+ CD45RA- CD8br AC	Weighted median	13	-0.000891228	0.0807428	0.991193	0.468102
CD28+ CD45RA- CD8br AC	LUAD	LUAD	CD28+ CD45RA- CD8br AC	Inverse variance weighted	13	-0.066944	0.0547373	0.221327	0.468102
CD28+ CD45RA- CD8br AC	LUAD	LUAD	CD28+ CD45RA- CD8br AC	Simple mode	13	-0.0440014	0.12971	0.7403	0.468102
CD28+ CD45RA- CD8br AC	LUAD	LUAD	CD28+ CD45RA- CD8br AC	Weighted mode	13	-0.021639	0.0837039	0.800388	0.468102
CD28+ CD45RA- CD8dim %CD8dim	LUAD	LUAD	CD28+ CD45RA- CD8dim %CD8dim	MR Egger	11	-0.504028	0.173257	0.0173356	0.341901
CD28+ CD45RA- CD8dim %CD8dim	LUAD	LUAD	CD28+ CD45RA- CD8dim %CD8dim	Weighted median	11	-0.0321541	0.106539	0.7628	0.341901
CD28+ CD45RA- CD8dim %CD8dim	LUAD	LUAD	CD28+ CD45RA- CD8dim %CD8dim	Inverse variance weighted	11	-0.0424706	0.0939626	0.651273	0.341901
CD28+ CD45RA- CD8dim %CD8dim	LUAD	LUAD	CD28+ CD45RA- CD8dim %CD8dim	Simple mode	11	0.0651407	0.168592	0.707308	0.341901
CD28+ CD45RA- CD8dim %CD8dim	LUAD	LUAD	CD28+ CD45RA- CD8dim %CD8dim	Weighted mode	11	0.0595553	0.174857	0.740456	0.341901
CD28+ CD45RA- CD8dim %T cell	LUAD	LUAD	CD28+ CD45RA- CD8dim %T cell	MR Egger	11	0.128742	0.102168	0.239325	0.357662
CD28+ CD45RA- CD8dim %T cell	LUAD	LUAD	CD28+ CD45RA- CD8dim %T cell	Weighted median	11	0.133655	0.0748796	0.0742724	0.357662
CD28+ CD45RA- CD8dim %T cell	LUAD	LUAD	CD28+ CD45RA- CD8dim %T cell	Inverse variance weighted	11	0.0975232	0.0585953	0.096042	0.357662
CD28+ CD45RA- CD8dim %T cell	LUAD	LUAD	CD28+ CD45RA- CD8dim %T cell	Simple mode	11	0.140912	0.111567	0.235233	0.357662
CD28+ CD45RA- CD8dim %T cell	LUAD	LUAD	CD28+ CD45RA- CD8dim %T cell	Weighted mode	11	0.104544	0.0861945	0.253049	0.357662
CD28+ CD45RA- CD8dim AC	LUAD	LUAD	CD28+ CD45RA- CD8dim AC	MR Egger	9	0.0591465	0.301497	0.850046	0.270068
CD28+ CD45RA- CD8dim AC	LUAD	LUAD	CD28+ CD45RA- CD8dim AC	Weighted median	9	-0.00223058	0.126803	0.985965	0.270068
CD28+ CD45RA- CD8dim AC	LUAD	LUAD	CD28+ CD45RA- CD8dim AC	Inverse variance weighted	9	-0.0615641	0.0982491	0.530913	0.270068
CD28+ CD45RA- CD8dim AC	LUAD	LUAD	CD28+ CD45RA- CD8dim AC	Simple mode	9	0.0167252	0.158047	0.918327	0.270068
CD28+ CD45RA- CD8dim AC	LUAD	LUAD	CD28+ CD45RA- CD8dim AC	Weighted mode	9	0.0167252	0.143891	0.910331	0.270068
CD28+ CD45RA+ CD8br %CD8br	LUAD	LUAD	CD28+ CD45RA+ CD8br %CD8br	MR Egger	9	0.413803	0.430999	0.368984	0.292448
CD28+ CD45RA+ CD8br %CD8br	LUAD	LUAD	CD28+ CD45RA+ CD8br %CD8br	Weighted median	9	-0.100508	0.141687	0.4781	0.292448
CD28+ CD45RA+ CD8br %CD8br	LUAD	LUAD	CD28+ CD45RA+ CD8br %CD8br	Inverse variance weighted	9	-0.113757	0.108451	0.294214	0.292448
CD28+ CD45RA+ CD8br %CD8br	LUAD	LUAD	CD28+ CD45RA+ CD8br %CD8br	Simple mode	9	-0.165193	0.204243	0.442015	0.292448
CD28+ CD45RA+ CD8br %CD8br	LUAD	LUAD	CD28+ CD45RA+ CD8br %CD8br	Weighted mode	9	-0.116108	0.179333	0.535476	0.292448
CD28+ CD45RA+ CD8br %T cell	LUAD	LUAD	CD28+ CD45RA+ CD8br %T cell	MR Egger	15	-0.224354	0.211134	0.307298	0.479492
CD28+ CD45RA+ CD8br %T cell	LUAD	LUAD	CD28+ CD45RA+ CD8br %T cell	Weighted median	15	-0.00526958	0.12974	0.967602	0.479492
CD28+ CD45RA+ CD8br %T cell	LUAD	LUAD	CD28+ CD45RA+ CD8br %T cell	Inverse variance weighted	15	-0.0156481	0.0894733	0.861165	0.479492
CD28+ CD45RA+ CD8br %T cell	LUAD	LUAD	CD28+ CD45RA+ CD8br %T cell	Simple mode	15	0.271505	0.242721	0.282143	0.479492
CD28+ CD45RA+ CD8br %T cell	LUAD	LUAD	CD28+ CD45RA+ CD8br %T cell	Weighted mode	15	-0.212011	0.190497	0.284479	0.479492
CD28+ CD45RA+ CD8br AC	LUAD	LUAD	CD28+ CD45RA+ CD8br AC	MR Egger	17	-0.470285	0.286617	0.121633	0.548054
CD28+ CD45RA+ CD8br AC	LUAD	LUAD	CD28+ CD45RA+ CD8br AC	Weighted median	17	-0.0149146	0.106377	0.888498	0.548054
CD28+ CD45RA+ CD8br AC	LUAD	LUAD	CD28+ CD45RA+ CD8br AC	Inverse variance weighted	17	-0.032261	0.0826315	0.696226	0.548054
CD28+ CD45RA+ CD8br AC	LUAD	LUAD	CD28+ CD45RA+ CD8br AC	Simple mode	17	0.00703709	0.183697	0.969916	0.548054
CD28+ CD45RA+ CD8br AC	LUAD	LUAD	CD28+ CD45RA+ CD8br AC	Weighted mode	17	-0.00487943	0.177255	0.978379	0.548054
CD28+ CD45RA+ CD8dim %CD8dim	LUAD	LUAD	CD28+ CD45RA+ CD8dim %CD8dim	MR Egger	15	0.0269444	0.131025	0.840255	0.498969
CD28+ CD45RA+ CD8dim %CD8dim	LUAD	LUAD	CD28+ CD45RA+ CD8dim %CD8dim	Weighted median	15	0.094792	0.0784232	0.226769	0.498969
CD28+ CD45RA+ CD8dim %CD8dim	LUAD	LUAD	CD28+ CD45RA+ CD8dim %CD8dim	Inverse variance weighted	15	0.0954007	0.056056	0.0887775	0.498969
CD28+ CD45RA+ CD8dim %CD8dim	LUAD	LUAD	CD28+ CD45RA+ CD8dim %CD8dim	Simple mode	15	0.122099	0.121285	0.331156	0.498969
CD28+ CD45RA+ CD8dim %CD8dim	LUAD	LUAD	CD28+ CD45RA+ CD8dim %CD8dim	Weighted mode	15	0.0942981	0.0854717	0.288515	0.498969
CD28+ CD45RA+ CD8dim %T cell	LUAD	LUAD	CD28+ CD45RA+ CD8dim %T cell	MR Egger	19	0.113797	0.10243	0.282044	0.674424
CD28+ CD45RA+ CD8dim %T cell	LUAD	LUAD	CD28+ CD45RA+ CD8dim %T cell	Weighted median	19	0.0706088	0.0727787	0.331954	0.674424
CD28+ CD45RA+ CD8dim %T cell	LUAD	LUAD	CD28+ CD45RA+ CD8dim %T cell	Inverse variance weighted	19	0.0588281	0.0518616	0.256656	0.674424
CD28+ CD45RA+ CD8dim %T cell	LUAD	LUAD	CD28+ CD45RA+ CD8dim %T cell	Simple mode	19	-0.0676912	0.115394	0.56475	0.674424
CD28+ CD45RA+ CD8dim %T cell	LUAD	LUAD	CD28+ CD45RA+ CD8dim %T cell	Weighted mode	19	0.0571903	0.0777023	0.471203	0.674424
CD28+ CD45RA+ CD8dim AC	LUAD	LUAD	CD28+ CD45RA+ CD8dim AC	MR Egger	16	0.174116	0.115321	0.15332	0.55783
CD28+ CD45RA+ CD8dim AC	LUAD	LUAD	CD28+ CD45RA+ CD8dim AC	Weighted median	16	-0.0421925	0.0853162	0.620923	0.55783
CD28+ CD45RA+ CD8dim AC	LUAD	LUAD	CD28+ CD45RA+ CD8dim AC	Inverse variance weighted	16	-0.00888528	0.0584559	0.879187	0.55783
CD28+ CD45RA+ CD8dim AC	LUAD	LUAD	CD28+ CD45RA+ CD8dim AC	Simple mode	16	-0.11601	0.149564	0.45001	0.55783
CD28+ CD45RA+ CD8dim AC	LUAD	LUAD	CD28+ CD45RA+ CD8dim AC	Weighted mode	16	0.0387141	0.100166	0.704553	0.55783
CD28+ DN (CD4-CD8-) %DN	LUAD	LUAD	CD28+ DN (CD4-CD8-) %DN	MR Egger	11	-0.529644	0.394669	0.212469	0.368529
CD28+ DN (CD4-CD8-) %DN	LUAD	LUAD	CD28+ DN (CD4-CD8-) %DN	Weighted median	11	-0.0057754	0.118804	0.961228	0.368529
CD28+ DN (CD4-CD8-) %DN	LUAD	LUAD	CD28+ DN (CD4-CD8-) %DN	Inverse variance weighted	11	-0.0469605	0.0878898	0.593126	0.368529
CD28+ DN (CD4-CD8-) %DN	LUAD	LUAD	CD28+ DN (CD4-CD8-) %DN	Simple mode	11	-0.0748742	0.173297	0.674867	0.368529
CD28+ DN (CD4-CD8-) %DN	LUAD	LUAD	CD28+ DN (CD4-CD8-) %DN	Weighted mode	11	-0.0143327	0.158916	0.929917	0.368529
CD28+ DN (CD4-CD8-) %T cell	LUAD	LUAD	CD28+ DN (CD4-CD8-) %T cell	MR Egger	13	-0.145064	0.22851	0.538522	0.406851
CD28+ DN (CD4-CD8-) %T cell	LUAD	LUAD	CD28+ DN (CD4-CD8-) %T cell	Weighted median	13	-0.106825	0.0984169	0.277731	0.406851
CD28+ DN (CD4-CD8-) %T cell	LUAD	LUAD	CD28+ DN (CD4-CD8-) %T cell	Inverse variance weighted	13	-0.0158668	0.0770096	0.836762	0.406851
CD28+ DN (CD4-CD8-) %T cell	LUAD	LUAD	CD28+ DN (CD4-CD8-) %T cell	Simple mode	13	-0.154603	0.13389	0.270688	0.406851
CD28+ DN (CD4-CD8-) %T cell	LUAD	LUAD	CD28+ DN (CD4-CD8-) %T cell	Weighted mode	13	-0.127858	0.120763	0.310558	0.406851
CD28+ DN (CD4-CD8-) AC	LUAD	LUAD	CD28+ DN (CD4-CD8-) AC	MR Egger	5	0.427595	0.461027	0.422087	0.160166
CD28+ DN (CD4-CD8-) AC	LUAD	LUAD	CD28+ DN (CD4-CD8-) AC	Weighted median	5	0.101344	0.160316	0.527288	0.160166
CD28+ DN (CD4-CD8-) AC	LUAD	LUAD	CD28+ DN (CD4-CD8-) AC	Inverse variance weighted	5	0.157015	0.133254	0.23867	0.160166
CD28+ DN (CD4-CD8-) AC	LUAD	LUAD	CD28+ DN (CD4-CD8-) AC	Simple mode	5	0.200791	0.218146	0.409429	0.160166
CD28+ DN (CD4-CD8-) AC	LUAD	LUAD	CD28+ DN (CD4-CD8-) AC	Weighted mode	5	0.144316	0.185324	0.479641	0.160166
CD3- lymphocyte %leukocyte	LUAD	LUAD	CD3- lymphocyte %leukocyte	MR Egger	8	-0.0381849	0.260699	0.888347	0.260363
CD3- lymphocyte %leukocyte	LUAD	LUAD	CD3- lymphocyte %leukocyte	Weighted median	8	-0.0919895	0.116052	0.427976	0.260363
CD3- lymphocyte %leukocyte	LUAD	LUAD	CD3- lymphocyte %leukocyte	Inverse variance weighted	8	-0.0730129	0.0871692	0.402255	0.260363
CD3- lymphocyte %leukocyte	LUAD	LUAD	CD3- lymphocyte %leukocyte	Simple mode	8	-0.128781	0.160406	0.448461	0.260363
CD3- lymphocyte %leukocyte	LUAD	LUAD	CD3- lymphocyte %leukocyte	Weighted mode	8	-0.111865	0.155196	0.494397	0.260363
CD3- lymphocyte %lymphocyte	LUAD	LUAD	CD3- lymphocyte %lymphocyte	MR Egger	10	-0.214567	0.260187	0.43346	0.398559
CD3- lymphocyte %lymphocyte	LUAD	LUAD	CD3- lymphocyte %lymphocyte	Weighted median	10	-0.020902	0.0978065	0.830775	0.398559
CD3- lymphocyte %lymphocyte	LUAD	LUAD	CD3- lymphocyte %lymphocyte	Inverse variance weighted	10	-0.00688048	0.0745296	0.926445	0.398559
CD3- lymphocyte %lymphocyte	LUAD	LUAD	CD3- lymphocyte %lymphocyte	Simple mode	10	-0.0660957	0.124052	0.60707	0.398559
CD3- lymphocyte %lymphocyte	LUAD	LUAD	CD3- lymphocyte %lymphocyte	Weighted mode	10	-0.0398326	0.117816	0.743046	0.398559
CD3- lymphocyte AC	LUAD	LUAD	CD3- lymphocyte AC	MR Egger	12	0.384048	0.250037	0.15556	0.363227
CD3- lymphocyte AC	LUAD	LUAD	CD3- lymphocyte AC	Weighted median	12	-0.0209931	0.110587	0.849439	0.363227
CD3- lymphocyte AC	LUAD	LUAD	CD3- lymphocyte AC	Inverse variance weighted	12	0.0174088	0.0976577	0.858516	0.363227
CD3- lymphocyte AC	LUAD	LUAD	CD3- lymphocyte AC	Simple mode	12	-0.0349975	0.164344	0.835259	0.363227
CD3- lymphocyte AC	LUAD	LUAD	CD3- lymphocyte AC	Weighted mode	12	-0.0169628	0.152999	0.913717	0.363227
CD3 on activated & secreting Treg	LUAD	LUAD	CD3 on activated & secreting Treg	MR Egger	14	-0.0897221	0.0694702	0.220847	0.927144
CD3 on activated & secreting Treg	LUAD	LUAD	CD3 on activated & secreting Treg	Weighted median	14	0.0238113	0.0495526	0.630853	0.927144
CD3 on activated & secreting Treg	LUAD	LUAD	CD3 on activated & secreting Treg	Inverse variance weighted	14	0.0304556	0.0437553	0.486401	0.927144
CD3 on activated & secreting Treg	LUAD	LUAD	CD3 on activated & secreting Treg	Simple mode	14	0.0930506	0.103549	0.3852	0.927144
CD3 on activated & secreting Treg	LUAD	LUAD	CD3 on activated & secreting Treg	Weighted mode	14	0.0173682	0.0513768	0.740719	0.927144
CD3 on activated Treg	LUAD	LUAD	CD3 on activated Treg	MR Egger	12	-0.0415045	0.0960262	0.674753	0.861807
CD3 on activated Treg	LUAD	LUAD	CD3 on activated Treg	Weighted median	12	0.00762841	0.0489651	0.876196	0.861807
CD3 on activated Treg	LUAD	LUAD	CD3 on activated Treg	Inverse variance weighted	12	-0.0109878	0.0481421	0.819461	0.861807
CD3 on activated Treg	LUAD	LUAD	CD3 on activated Treg	Simple mode	12	0.0568103	0.101326	0.586263	0.861807
CD3 on activated Treg	LUAD	LUAD	CD3 on activated Treg	Weighted mode	12	0.0141914	0.0539796	0.797484	0.861807
CD3 on CD28- CD8br	LUAD	LUAD	CD3 on CD28- CD8br	MR Egger	11	-0.130821	0.157858	0.428689	0.398942
CD3 on CD28- CD8br	LUAD	LUAD	CD3 on CD28- CD8br	Weighted median	11	-0.0350407	0.0764409	0.646663	0.398942
CD3 on CD28- CD8br	LUAD	LUAD	CD3 on CD28- CD8br	Inverse variance weighted	11	-0.025277	0.0580009	0.662979	0.398942
CD3 on CD28- CD8br	LUAD	LUAD	CD3 on CD28- CD8br	Simple mode	11	0.0383055	0.133024	0.779257	0.398942
CD3 on CD28- CD8br	LUAD	LUAD	CD3 on CD28- CD8br	Weighted mode	11	-0.0205203	0.128862	0.876649	0.398942
CD3 on CD28+ CD4+	LUAD	LUAD	CD3 on CD28+ CD4+	MR Egger	16	-0.0366769	0.0938625	0.701862	0.830442
CD3 on CD28+ CD4+	LUAD	LUAD	CD3 on CD28+ CD4+	Weighted median	16	0.0161416	0.0595639	0.786393	0.830442
CD3 on CD28+ CD4+	LUAD	LUAD	CD3 on CD28+ CD4+	Inverse variance weighted	16	0.0210076	0.0446864	0.638275	0.830442
CD3 on CD28+ CD4+	LUAD	LUAD	CD3 on CD28+ CD4+	Simple mode	16	0.0619317	0.0898568	0.501204	0.830442
CD3 on CD28+ CD4+	LUAD	LUAD	CD3 on CD28+ CD4+	Weighted mode	16	0.0231372	0.0578303	0.694732	0.830442
CD3 on CD28+ CD45RA- CD8br	LUAD	LUAD	CD3 on CD28+ CD45RA- CD8br	MR Egger	13	-0.00217141	0.116287	0.985436	0.626168
CD3 on CD28+ CD45RA- CD8br	LUAD	LUAD	CD3 on CD28+ CD45RA- CD8br	Weighted median	13	-0.0343975	0.0649188	0.596213	0.626168
CD3 on CD28+ CD45RA- CD8br	LUAD	LUAD	CD3 on CD28+ CD45RA- CD8br	Inverse variance weighted	13	-0.0557359	0.0482538	0.248067	0.626168
CD3 on CD28+ CD45RA- CD8br	LUAD	LUAD	CD3 on CD28+ CD45RA- CD8br	Simple mode	13	-0.0683955	0.0951488	0.48601	0.626168
CD3 on CD28+ CD45RA- CD8br	LUAD	LUAD	CD3 on CD28+ CD45RA- CD8br	Weighted mode	13	-0.0562896	0.0757805	0.471895	0.626168
CD3 on CD28+ CD45RA+ CD8br	LUAD	LUAD	CD3 on CD28+ CD45RA+ CD8br	MR Egger	18	0.00886797	0.0723073	0.903917	1.08097
CD3 on CD28+ CD45RA+ CD8br	LUAD	LUAD	CD3 on CD28+ CD45RA+ CD8br	Weighted median	18	-0.000223896	0.0467406	0.996178	1.08097
CD3 on CD28+ CD45RA+ CD8br	LUAD	LUAD	CD3 on CD28+ CD45RA+ CD8br	Inverse variance weighted	18	-0.0333113	0.0342722	0.33107	1.08097
CD3 on CD28+ CD45RA+ CD8br	LUAD	LUAD	CD3 on CD28+ CD45RA+ CD8br	Simple mode	18	0.0389941	0.0739957	0.605018	1.08097
CD3 on CD28+ CD45RA+ CD8br	LUAD	LUAD	CD3 on CD28+ CD45RA+ CD8br	Weighted mode	18	0.00696547	0.0464957	0.882678	1.08097
CD3 on CD28+ DN (CD4-CD8-)	LUAD	LUAD	CD3 on CD28+ DN (CD4-CD8-)	MR Egger	6	0.206236	0.446207	0.66796	0.178167
CD3 on CD28+ DN (CD4-CD8-)	LUAD	LUAD	CD3 on CD28+ DN (CD4-CD8-)	Weighted median	6	-0.0593584	0.133303	0.656111	0.178167
CD3 on CD28+ DN (CD4-CD8-)	LUAD	LUAD	CD3 on CD28+ DN (CD4-CD8-)	Inverse variance weighted	6	-0.0665428	0.105652	0.528807	0.178167
CD3 on CD28+ DN (CD4-CD8-)	LUAD	LUAD	CD3 on CD28+ DN (CD4-CD8-)	Simple mode	6	-0.243652	0.179255	0.23216	0.178167
CD3 on CD28+ DN (CD4-CD8-)	LUAD	LUAD	CD3 on CD28+ DN (CD4-CD8-)	Weighted mode	6	0.0808442	0.181352	0.674392	0.178167
CD3 on CD39+ activated Treg	LUAD	LUAD	CD3 on CD39+ activated Treg	MR Egger	13	-0.0136895	0.097099	0.890431	0.89532
CD3 on CD39+ activated Treg	LUAD	LUAD	CD3 on CD39+ activated Treg	Weighted median	13	-0.00584239	0.0549658	0.915351	0.89532
CD3 on CD39+ activated Treg	LUAD	LUAD	CD3 on CD39+ activated Treg	Inverse variance weighted	13	-0.00791626	0.0425062	0.852258	0.89532
CD3 on CD39+ activated Treg	LUAD	LUAD	CD3 on CD39+ activated Treg	Simple mode	13	-0.0182949	0.095705	0.851597	0.89532
CD3 on CD39+ activated Treg	LUAD	LUAD	CD3 on CD39+ activated Treg	Weighted mode	13	0.000768275	0.0568866	0.989447	0.89532
CD3 on CD39+ CD4+	LUAD	LUAD	CD3 on CD39+ CD4+	MR Egger	11	-0.0341257	0.0966807	0.732235	0.847421
CD3 on CD39+ CD4+	LUAD	LUAD	CD3 on CD39+ CD4+	Weighted median	11	0.0205525	0.0517815	0.691435	0.847421
CD3 on CD39+ CD4+	LUAD	LUAD	CD3 on CD39+ CD4+	Inverse variance weighted	11	0.0131402	0.0499097	0.792335	0.847421
CD3 on CD39+ CD4+	LUAD	LUAD	CD3 on CD39+ CD4+	Simple mode	11	0.125078	0.110313	0.283307	0.847421
CD3 on CD39+ CD4+	LUAD	LUAD	CD3 on CD39+ CD4+	Weighted mode	11	0.0143403	0.0532767	0.793274	0.847421
CD3 on CD39+ CD8br	LUAD	LUAD	CD3 on CD39+ CD8br	MR Egger	11	0.116873	0.130216	0.392813	0.522802
CD3 on CD39+ CD8br	LUAD	LUAD	CD3 on CD39+ CD8br	Weighted median	11	0.0140077	0.0703101	0.842085	0.522802
CD3 on CD39+ CD8br	LUAD	LUAD	CD3 on CD39+ CD8br	Inverse variance weighted	11	0.0341188	0.054105	0.5283	0.522802
CD3 on CD39+ CD8br	LUAD	LUAD	CD3 on CD39+ CD8br	Simple mode	11	0.0282752	0.0975657	0.777884	0.522802
CD3 on CD39+ CD8br	LUAD	LUAD	CD3 on CD39+ CD8br	Weighted mode	11	0.0414103	0.0798029	0.615114	0.522802
CD3 on CD39+ resting Treg	LUAD	LUAD	CD3 on CD39+ resting Treg	MR Egger	7	0.195553	0.285809	0.524261	0.350286
CD3 on CD39+ resting Treg	LUAD	LUAD	CD3 on CD39+ resting Treg	Weighted median	7	0.00133173	0.0916055	0.988401	0.350286
CD3 on CD39+ resting Treg	LUAD	LUAD	CD3 on CD39+ resting Treg	Inverse variance weighted	7	0.0184099	0.0880567	0.834394	0.350286
CD3 on CD39+ resting Treg	LUAD	LUAD	CD3 on CD39+ resting Treg	Simple mode	7	0.0993711	0.146997	0.524222	0.350286
CD3 on CD39+ resting Treg	LUAD	LUAD	CD3 on CD39+ resting Treg	Weighted mode	7	-0.00124007	0.101853	0.990681	0.350286
CD3 on CD39+ secreting Treg	LUAD	LUAD	CD3 on CD39+ secreting Treg	MR Egger	15	-0.0669175	0.0956883	0.49667	0.830064
CD3 on CD39+ secreting Treg	LUAD	LUAD	CD3 on CD39+ secreting Treg	Weighted median	15	-0.00335797	0.0594737	0.954974	0.830064
CD3 on CD39+ secreting Treg	LUAD	LUAD	CD3 on CD39+ secreting Treg	Inverse variance weighted	15	-0.0243667	0.0486862	0.616734	0.830064
CD3 on CD39+ secreting Treg	LUAD	LUAD	CD3 on CD39+ secreting Treg	Simple mode	15	0.018463	0.120185	0.880101	0.830064
CD3 on CD39+ secreting Treg	LUAD	LUAD	CD3 on CD39+ secreting Treg	Weighted mode	15	-0.00299281	0.0607154	0.961383	0.830064
CD3 on CD4 Treg	LUAD	LUAD	CD3 on CD4 Treg	MR Egger	14	-0.0769824	0.0712619	0.301254	0.941776
CD3 on CD4 Treg	LUAD	LUAD	CD3 on CD4 Treg	Weighted median	14	0.0189902	0.0507664	0.708352	0.941776
CD3 on CD4 Treg	LUAD	LUAD	CD3 on CD4 Treg	Inverse variance weighted	14	0.00114791	0.0394456	0.976784	0.941776
CD3 on CD4 Treg	LUAD	LUAD	CD3 on CD4 Treg	Simple mode	14	0.0787931	0.093211	0.413221	0.941776
CD3 on CD4 Treg	LUAD	LUAD	CD3 on CD4 Treg	Weighted mode	14	0.0198612	0.0549911	0.723773	0.941776
CD3 on CD4+	LUAD	LUAD	CD3 on CD4+	MR Egger	13	0.00110064	0.136311	0.993702	0.458074
CD3 on CD4+	LUAD	LUAD	CD3 on CD4+	Weighted median	13	0.0455027	0.0814907	0.576586	0.458074
CD3 on CD4+	LUAD	LUAD	CD3 on CD4+	Inverse variance weighted	13	0.0501124	0.060613	0.408373	0.458074
CD3 on CD4+	LUAD	LUAD	CD3 on CD4+	Simple mode	13	0.0805152	0.109099	0.474699	0.458074
CD3 on CD4+	LUAD	LUAD	CD3 on CD4+	Weighted mode	13	0.0661372	0.0831022	0.441577	0.458074
CD3 on CD45RA- CD4+	LUAD	LUAD	CD3 on CD45RA- CD4+	MR Egger	18	-0.00786505	0.0883336	0.930157	0.937877
CD3 on CD45RA- CD4+	LUAD	LUAD	CD3 on CD45RA- CD4+	Weighted median	18	-0.00489557	0.0575048	0.932156	0.937877
CD3 on CD45RA- CD4+	LUAD	LUAD	CD3 on CD45RA- CD4+	Inverse variance weighted	18	-0.0344269	0.042275	0.415441	0.937877
CD3 on CD45RA- CD4+	LUAD	LUAD	CD3 on CD45RA- CD4+	Simple mode	18	0.0171368	0.0953244	0.859456	0.937877
CD3 on CD45RA- CD4+	LUAD	LUAD	CD3 on CD45RA- CD4+	Weighted mode	18	-0.00176185	0.0583197	0.976251	0.937877
CD3 on CD45RA+ CD4+	LUAD	LUAD	CD3 on CD45RA+ CD4+	MR Egger	15	-0.000570448	0.0681118	0.993445	1.05062
CD3 on CD45RA+ CD4+	LUAD	LUAD	CD3 on CD45RA+ CD4+	Weighted median	15	-0.000552628	0.0479516	0.990805	1.05062
CD3 on CD45RA+ CD4+	LUAD	LUAD	CD3 on CD45RA+ CD4+	Inverse variance weighted	15	-0.0231841	0.0388724	0.550898	1.05062
CD3 on CD45RA+ CD4+	LUAD	LUAD	CD3 on CD45RA+ CD4+	Simple mode	15	-0.00547918	0.0922093	0.953457	1.05062
CD3 on CD45RA+ CD4+	LUAD	LUAD	CD3 on CD45RA+ CD4+	Weighted mode	15	-0.00231434	0.047954	0.962189	1.05062
CD3 on CD8br	LUAD	LUAD	CD3 on CD8br	MR Egger	10	-0.0893903	0.165621	0.604079	0.558704
CD3 on CD8br	LUAD	LUAD	CD3 on CD8br	Weighted median	10	-0.0204469	0.0742674	0.783075	0.558704
CD3 on CD8br	LUAD	LUAD	CD3 on CD8br	Inverse variance weighted	10	-0.0662243	0.0669916	0.322885	0.558704
CD3 on CD8br	LUAD	LUAD	CD3 on CD8br	Simple mode	10	-0.007371	0.126061	0.954651	0.558704
CD3 on CD8br	LUAD	LUAD	CD3 on CD8br	Weighted mode	10	-0.0111235	0.082035	0.895126	0.558704
CD3 on CM CD4+	LUAD	LUAD	CD3 on CM CD4+	MR Egger	14	-0.0623902	0.0819012	0.460905	0.888808
CD3 on CM CD4+	LUAD	LUAD	CD3 on CM CD4+	Weighted median	14	0.0109841	0.0517947	0.832053	0.888808
CD3 on CM CD4+	LUAD	LUAD	CD3 on CM CD4+	Inverse variance weighted	14	0.0118304	0.0438462	0.787302	0.888808
CD3 on CM CD4+	LUAD	LUAD	CD3 on CM CD4+	Simple mode	14	0.16858	0.0980985	0.109417	0.888808
CD3 on CM CD4+	LUAD	LUAD	CD3 on CM CD4+	Weighted mode	14	0.00538796	0.0532862	0.921003	0.888808
CD3 on CM CD8br	LUAD	LUAD	CD3 on CM CD8br	MR Egger	11	-0.0460926	0.126178	0.723327	0.613311
CD3 on CM CD8br	LUAD	LUAD	CD3 on CM CD8br	Weighted median	11	-0.0177629	0.0737488	0.809667	0.613311
CD3 on CM CD8br	LUAD	LUAD	CD3 on CM CD8br	Inverse variance weighted	11	-0.00364794	0.0590196	0.950715	0.613311
CD3 on CM CD8br	LUAD	LUAD	CD3 on CM CD8br	Simple mode	11	0.0278075	0.11978	0.8211	0.613311
CD3 on CM CD8br	LUAD	LUAD	CD3 on CM CD8br	Weighted mode	11	-0.00926287	0.0778818	0.907682	0.613311
CD3 on EM CD4+	LUAD	LUAD	CD3 on EM CD4+	MR Egger	13	0.0291887	0.134873	0.832624	0.713554
CD3 on EM CD4+	LUAD	LUAD	CD3 on EM CD4+	Weighted median	13	0.0028189	0.0624735	0.96401	0.713554
CD3 on EM CD4+	LUAD	LUAD	CD3 on EM CD4+	Inverse variance weighted	13	-0.0650045	0.0566336	0.251048	0.713554
CD3 on EM CD4+	LUAD	LUAD	CD3 on EM CD4+	Simple mode	13	0.0364573	0.105777	0.736313	0.713554
CD3 on EM CD4+	LUAD	LUAD	CD3 on EM CD4+	Weighted mode	13	0.0203245	0.0619058	0.748333	0.713554
CD3 on EM CD8br	LUAD	LUAD	CD3 on EM CD8br	MR Egger	10	-0.0183186	0.138624	0.898132	0.467958
CD3 on EM CD8br	LUAD	LUAD	CD3 on EM CD8br	Weighted median	10	-0.0406253	0.0830708	0.62481	0.467958
CD3 on EM CD8br	LUAD	LUAD	CD3 on EM CD8br	Inverse variance weighted	10	-0.0329576	0.0641253	0.607282	0.467958
CD3 on EM CD8br	LUAD	LUAD	CD3 on EM CD8br	Simple mode	10	0.00962188	0.122581	0.939152	0.467958
CD3 on EM CD8br	LUAD	LUAD	CD3 on EM CD8br	Weighted mode	10	-0.0231648	0.0867711	0.795513	0.467958
CD3 on HLA DR+ CD4+	LUAD	LUAD	CD3 on HLA DR+ CD4+	MR Egger	18	-0.063382	0.106925	0.561621	0.826172
CD3 on HLA DR+ CD4+	LUAD	LUAD	CD3 on HLA DR+ CD4+	Weighted median	18	-0.0207548	0.0662036	0.753901	0.826172
CD3 on HLA DR+ CD4+	LUAD	LUAD	CD3 on HLA DR+ CD4+	Inverse variance weighted	18	-0.0204347	0.0443204	0.64475	0.826172
CD3 on HLA DR+ CD4+	LUAD	LUAD	CD3 on HLA DR+ CD4+	Simple mode	18	0.0260027	0.10575	0.808713	0.826172
CD3 on HLA DR+ CD4+	LUAD	LUAD	CD3 on HLA DR+ CD4+	Weighted mode	18	-0.00467814	0.0700411	0.947527	0.826172
CD3 on HLA DR+ CD8br	LUAD	LUAD	CD3 on HLA DR+ CD8br	MR Egger	13	0.0569426	0.133559	0.678077	0.509053
CD3 on HLA DR+ CD8br	LUAD	LUAD	CD3 on HLA DR+ CD8br	Weighted median	13	-0.034794	0.078843	0.65899	0.509053
CD3 on HLA DR+ CD8br	LUAD	LUAD	CD3 on HLA DR+ CD8br	Inverse variance weighted	13	-0.0584851	0.0595586	0.326112	0.509053
CD3 on HLA DR+ CD8br	LUAD	LUAD	CD3 on HLA DR+ CD8br	Simple mode	13	-0.0921112	0.109023	0.414704	0.509053
CD3 on HLA DR+ CD8br	LUAD	LUAD	CD3 on HLA DR+ CD8br	Weighted mode	13	-0.0413455	0.0907226	0.656717	0.509053
CD3 on HLA DR+ T cell	LUAD	LUAD	CD3 on HLA DR+ T cell	MR Egger	13	-0.0103905	0.151051	0.946393	0.628521
CD3 on HLA DR+ T cell	LUAD	LUAD	CD3 on HLA DR+ T cell	Weighted median	13	-0.0283703	0.0772081	0.713281	0.628521
CD3 on HLA DR+ T cell	LUAD	LUAD	CD3 on HLA DR+ T cell	Inverse variance weighted	13	-0.0661096	0.0573086	0.248676	0.628521
CD3 on HLA DR+ T cell	LUAD	LUAD	CD3 on HLA DR+ T cell	Simple mode	13	-0.106326	0.106183	0.336422	0.628521
CD3 on HLA DR+ T cell	LUAD	LUAD	CD3 on HLA DR+ T cell	Weighted mode	13	-0.0397458	0.0827181	0.639514	0.628521
CD3 on Naive CD4+	LUAD	LUAD	CD3 on Naive CD4+	MR Egger	18	0.0220142	0.0592704	0.715197	1.17289
CD3 on Naive CD4+	LUAD	LUAD	CD3 on Naive CD4+	Weighted median	18	-0.00280147	0.044847	0.950191	1.17289
CD3 on Naive CD4+	LUAD	LUAD	CD3 on Naive CD4+	Inverse variance weighted	18	0.0129656	0.0355848	0.715592	1.17289
CD3 on Naive CD4+	LUAD	LUAD	CD3 on Naive CD4+	Simple mode	18	-0.000417512	0.0887404	0.996301	1.17289
CD3 on Naive CD4+	LUAD	LUAD	CD3 on Naive CD4+	Weighted mode	18	0.00494282	0.0448432	0.913522	1.17289
CD3 on naive CD8br	LUAD	LUAD	CD3 on naive CD8br	MR Egger	18	0.0280766	0.0691538	0.690119	1.09036
CD3 on naive CD8br	LUAD	LUAD	CD3 on naive CD8br	Weighted median	18	0.00375748	0.0484683	0.938206	1.09036
CD3 on naive CD8br	LUAD	LUAD	CD3 on naive CD8br	Inverse variance weighted	18	-0.00209302	0.0361311	0.953806	1.09036
CD3 on naive CD8br	LUAD	LUAD	CD3 on naive CD8br	Simple mode	18	-0.0238405	0.0878179	0.789294	1.09036
CD3 on naive CD8br	LUAD	LUAD	CD3 on naive CD8br	Weighted mode	18	0.00324013	0.0523532	0.951372	1.09036
CD3 on NKT	LUAD	LUAD	CD3 on NKT	MR Egger	9	0.122919	0.221722	0.596576	0.310655
CD3 on NKT	LUAD	LUAD	CD3 on NKT	Weighted median	9	0.112561	0.115701	0.330625	0.310655
CD3 on NKT	LUAD	LUAD	CD3 on NKT	Inverse variance weighted	9	0.0148342	0.0886235	0.867067	0.310655
CD3 on NKT	LUAD	LUAD	CD3 on NKT	Simple mode	9	0.12431	0.174962	0.497581	0.310655
CD3 on NKT	LUAD	LUAD	CD3 on NKT	Weighted mode	9	0.13801	0.152096	0.390717	0.310655
CD3 on resting Treg	LUAD	LUAD	CD3 on resting Treg	MR Egger	24	-0.208339	0.130021	0.123341	0.822331
CD3 on resting Treg	LUAD	LUAD	CD3 on resting Treg	Weighted median	24	-0.130947	0.072904	0.0724694	0.822331
CD3 on resting Treg	LUAD	LUAD	CD3 on resting Treg	Inverse variance weighted	24	-0.0203352	0.0574499	0.723365	0.822331
CD3 on resting Treg	LUAD	LUAD	CD3 on resting Treg	Simple mode	24	-0.144547	0.129116	0.274479	0.822331
CD3 on resting Treg	LUAD	LUAD	CD3 on resting Treg	Weighted mode	24	-0.115871	0.0961291	0.240316	0.822331
CD3 on secreting Treg	LUAD	LUAD	CD3 on secreting Treg	MR Egger	12	-0.0997713	0.0810436	0.246461	0.858845
CD3 on secreting Treg	LUAD	LUAD	CD3 on secreting Treg	Weighted median	12	0.0139595	0.0521819	0.789071	0.858845
CD3 on secreting Treg	LUAD	LUAD	CD3 on secreting Treg	Inverse variance weighted	12	0.00430075	0.0463284	0.926037	0.858845
CD3 on secreting Treg	LUAD	LUAD	CD3 on secreting Treg	Simple mode	12	0.0801484	0.0907186	0.395874	0.858845
CD3 on secreting Treg	LUAD	LUAD	CD3 on secreting Treg	Weighted mode	12	0.019142	0.0534129	0.726843	0.858845
CD3 on T cell	LUAD	LUAD	CD3 on T cell	MR Egger	20	0.00573473	0.0803406	0.943882	0.882608
CD3 on T cell	LUAD	LUAD	CD3 on T cell	Weighted median	20	0.0389685	0.0588223	0.507664	0.882608
CD3 on T cell	LUAD	LUAD	CD3 on T cell	Inverse variance weighted	20	0.0334625	0.0407722	0.411807	0.882608
CD3 on T cell	LUAD	LUAD	CD3 on T cell	Simple mode	20	0.0568768	0.0919822	0.54369	0.882608
CD3 on T cell	LUAD	LUAD	CD3 on T cell	Weighted mode	20	0.038411	0.0717378	0.598561	0.882608
CD3 on TD CD4+	LUAD	LUAD	CD3 on TD CD4+	MR Egger	9	-0.177747	0.390088	0.662434	0.369336
CD3 on TD CD4+	LUAD	LUAD	CD3 on TD CD4+	Weighted median	9	-0.133966	0.105901	0.205867	0.369336
CD3 on TD CD4+	LUAD	LUAD	CD3 on TD CD4+	Inverse variance weighted	9	-0.0879972	0.11852	0.457805	0.369336
CD3 on TD CD4+	LUAD	LUAD	CD3 on TD CD4+	Simple mode	9	-0.24098	0.197291	0.256688	0.369336
CD3 on TD CD4+	LUAD	LUAD	CD3 on TD CD4+	Weighted mode	9	-0.149017	0.124127	0.264274	0.369336
CD3 on TD CD8br	LUAD	LUAD	CD3 on TD CD8br	MR Egger	12	0.0807967	0.149883	0.601635	0.406346
CD3 on TD CD8br	LUAD	LUAD	CD3 on TD CD8br	Weighted median	12	0.129028	0.0814702	0.113251	0.406346
CD3 on TD CD8br	LUAD	LUAD	CD3 on TD CD8br	Inverse variance weighted	12	0.0900359	0.058878	0.126216	0.406346
CD3 on TD CD8br	LUAD	LUAD	CD3 on TD CD8br	Simple mode	12	0.0236278	0.107211	0.829608	0.406346
CD3 on TD CD8br	LUAD	LUAD	CD3 on TD CD8br	Weighted mode	12	0.108281	0.0897547	0.252965	0.406346
CD33- HLA DR- AC	LUAD	LUAD	CD33- HLA DR- AC	MR Egger	10	-0.189967	0.116213	0.140762	0.313295
CD33- HLA DR- AC	LUAD	LUAD	CD33- HLA DR- AC	Weighted median	10	-0.00953447	0.075185	0.899088	0.313295
CD33- HLA DR- AC	LUAD	LUAD	CD33- HLA DR- AC	Inverse variance weighted	10	-0.0881425	0.0534714	0.0992699	0.313295
CD33- HLA DR- AC	LUAD	LUAD	CD33- HLA DR- AC	Simple mode	10	0.0410242	0.114978	0.729464	0.313295
CD33- HLA DR- AC	LUAD	LUAD	CD33- HLA DR- AC	Weighted mode	10	0.0309633	0.124346	0.808944	0.313295
CD33- HLA DR+ AC	LUAD	LUAD	CD33- HLA DR+ AC	MR Egger	16	-0.166522	0.121858	0.193322	0.511545
CD33- HLA DR+ AC	LUAD	LUAD	CD33- HLA DR+ AC	Weighted median	16	0.041992	0.0695262	0.545862	0.511545
CD33- HLA DR+ AC	LUAD	LUAD	CD33- HLA DR+ AC	Inverse variance weighted	16	0.0180247	0.0529114	0.733361	0.511545
CD33- HLA DR+ AC	LUAD	LUAD	CD33- HLA DR+ AC	Simple mode	16	0.0748901	0.101794	0.473259	0.511545
CD33- HLA DR+ AC	LUAD	LUAD	CD33- HLA DR+ AC	Weighted mode	16	0.0568308	0.08213	0.499533	0.511545
CD33 on basophil	LUAD	LUAD	CD33 on basophil	MR Egger	13	0.105472	0.0439482	0.0352374	1.13994
CD33 on basophil	LUAD	LUAD	CD33 on basophil	Weighted median	13	0.0694214	0.0282042	0.01384	1.13994
CD33 on basophil	LUAD	LUAD	CD33 on basophil	Inverse variance weighted	13	0.0500961	0.0283433	0.0771488	1.13994
CD33 on basophil	LUAD	LUAD	CD33 on basophil	Simple mode	13	0.0294857	0.0763961	0.706283	1.13994
CD33 on basophil	LUAD	LUAD	CD33 on basophil	Weighted mode	13	0.0699037	0.0271944	0.0245222	1.13994
CD33 on CD14+ monocyte	LUAD	LUAD	CD33 on CD14+ monocyte	MR Egger	12	0.127954	0.0387328	0.00796621	1.15602
CD33 on CD14+ monocyte	LUAD	LUAD	CD33 on CD14+ monocyte	Weighted median	12	0.066956	0.0266789	0.0120835	1.15602
CD33 on CD14+ monocyte	LUAD	LUAD	CD33 on CD14+ monocyte	Inverse variance weighted	12	0.0563534	0.0246542	0.0222688	1.15602
CD33 on CD14+ monocyte	LUAD	LUAD	CD33 on CD14+ monocyte	Simple mode	12	0.0240307	0.0737416	0.750633	1.15602
CD33 on CD14+ monocyte	LUAD	LUAD	CD33 on CD14+ monocyte	Weighted mode	12	0.0679195	0.0282607	0.0350261	1.15602
CD33 on CD33br HLA DR+	LUAD	LUAD	CD33 on CD33br HLA DR+	MR Egger	15	0.0981043	0.0366853	0.0191104	1.2051
CD33 on CD33br HLA DR+	LUAD	LUAD	CD33 on CD33br HLA DR+	Weighted median	15	0.0598543	0.0259837	0.0212491	1.2051
CD33 on CD33br HLA DR+	LUAD	LUAD	CD33 on CD33br HLA DR+	Inverse variance weighted	15	0.0353248	0.0256632	0.168675	1.2051
CD33 on CD33br HLA DR+	LUAD	LUAD	CD33 on CD33br HLA DR+	Simple mode	15	-0.00656781	0.0786714	0.934649	1.2051
CD33 on CD33br HLA DR+	LUAD	LUAD	CD33 on CD33br HLA DR+	Weighted mode	15	0.0611184	0.0269866	0.0399251	1.2051
CD33 on CD33br HLA DR+ CD14-	LUAD	LUAD	CD33 on CD33br HLA DR+ CD14-	MR Egger	15	0.0917555	0.0368099	0.0269579	1.21103
CD33 on CD33br HLA DR+ CD14-	LUAD	LUAD	CD33 on CD33br HLA DR+ CD14-	Weighted median	15	0.0605939	0.0264672	0.0220564	1.21103
CD33 on CD33br HLA DR+ CD14-	LUAD	LUAD	CD33 on CD33br HLA DR+ CD14-	Inverse variance weighted	15	0.0387054	0.0251231	0.123407	1.21103
CD33 on CD33br HLA DR+ CD14-	LUAD	LUAD	CD33 on CD33br HLA DR+ CD14-	Simple mode	15	0.0161022	0.0779914	0.839403	1.21103
CD33 on CD33br HLA DR+ CD14-	LUAD	LUAD	CD33 on CD33br HLA DR+ CD14-	Weighted mode	15	0.0621864	0.0256855	0.0296468	1.21103
CD33 on CD33br HLA DR+ CD14dim	LUAD	LUAD	CD33 on CD33br HLA DR+ CD14dim	MR Egger	14	0.0776545	0.0352006	0.0476164	1.1696
CD33 on CD33br HLA DR+ CD14dim	LUAD	LUAD	CD33 on CD33br HLA DR+ CD14dim	Weighted median	14	0.0654743	0.0257573	0.011023	1.1696
CD33 on CD33br HLA DR+ CD14dim	LUAD	LUAD	CD33 on CD33br HLA DR+ CD14dim	Inverse variance weighted	14	0.0467506	0.0230088	0.0421683	1.1696
CD33 on CD33br HLA DR+ CD14dim	LUAD	LUAD	CD33 on CD33br HLA DR+ CD14dim	Simple mode	14	0.00747041	0.0733463	0.920429	1.1696
CD33 on CD33br HLA DR+ CD14dim	LUAD	LUAD	CD33 on CD33br HLA DR+ CD14dim	Weighted mode	14	0.0661363	0.0263006	0.0258648	1.1696
CD33 on CD33dim HLA DR-	LUAD	LUAD	CD33 on CD33dim HLA DR-	MR Egger	11	0.105076	0.0495686	0.0630565	1.01196
CD33 on CD33dim HLA DR-	LUAD	LUAD	CD33 on CD33dim HLA DR-	Weighted median	11	0.0660271	0.0275995	0.0167419	1.01196
CD33 on CD33dim HLA DR-	LUAD	LUAD	CD33 on CD33dim HLA DR-	Inverse variance weighted	11	0.0473579	0.0318345	0.136849	1.01196
CD33 on CD33dim HLA DR-	LUAD	LUAD	CD33 on CD33dim HLA DR-	Simple mode	11	-0.0392132	0.0710772	0.593269	1.01196
CD33 on CD33dim HLA DR-	LUAD	LUAD	CD33 on CD33dim HLA DR-	Weighted mode	11	0.0692521	0.0282881	0.0343692	1.01196
CD33 on CD33dim HLA DR+ CD11b-	LUAD	LUAD	CD33 on CD33dim HLA DR+ CD11b-	MR Egger	16	0.111648	0.0406157	0.0156793	1.32268
CD33 on CD33dim HLA DR+ CD11b-	LUAD	LUAD	CD33 on CD33dim HLA DR+ CD11b-	Weighted median	16	0.0724683	0.0278562	0.00928132	1.32268
CD33 on CD33dim HLA DR+ CD11b-	LUAD	LUAD	CD33 on CD33dim HLA DR+ CD11b-	Inverse variance weighted	16	0.0438234	0.0243788	0.07224	1.32268
CD33 on CD33dim HLA DR+ CD11b-	LUAD	LUAD	CD33 on CD33dim HLA DR+ CD11b-	Simple mode	16	0.0068968	0.0667321	0.919054	1.32268
CD33 on CD33dim HLA DR+ CD11b-	LUAD	LUAD	CD33 on CD33dim HLA DR+ CD11b-	Weighted mode	16	0.0675588	0.028815	0.0332268	1.32268
CD33 on CD33dim HLA DR+ CD11b+	LUAD	LUAD	CD33 on CD33dim HLA DR+ CD11b+	MR Egger	16	0.10753	0.0384569	0.0142894	1.32624
CD33 on CD33dim HLA DR+ CD11b+	LUAD	LUAD	CD33 on CD33dim HLA DR+ CD11b+	Weighted median	16	0.0607321	0.0286791	0.0342051	1.32624
CD33 on CD33dim HLA DR+ CD11b+	LUAD	LUAD	CD33 on CD33dim HLA DR+ CD11b+	Inverse variance weighted	16	0.0429286	0.0239841	0.0734739	1.32624
CD33 on CD33dim HLA DR+ CD11b+	LUAD	LUAD	CD33 on CD33dim HLA DR+ CD11b+	Simple mode	16	-0.0178579	0.0697354	0.801367	1.32624
CD33 on CD33dim HLA DR+ CD11b+	LUAD	LUAD	CD33 on CD33dim HLA DR+ CD11b+	Weighted mode	16	0.0648344	0.0279869	0.0350794	1.32624
CD33 on CD66b++ myeloid cell	LUAD	LUAD	CD33 on CD66b++ myeloid cell	MR Egger	13	0.127208	0.0505354	0.0286175	0.926013
CD33 on CD66b++ myeloid cell	LUAD	LUAD	CD33 on CD66b++ myeloid cell	Weighted median	13	0.0737513	0.0326093	0.0237183	0.926013
CD33 on CD66b++ myeloid cell	LUAD	LUAD	CD33 on CD66b++ myeloid cell	Inverse variance weighted	13	0.0555721	0.0283248	0.0497673	0.926013
CD33 on CD66b++ myeloid cell	LUAD	LUAD	CD33 on CD66b++ myeloid cell	Simple mode	13	0.011112	0.0770941	0.887786	0.926013
CD33 on CD66b++ myeloid cell	LUAD	LUAD	CD33 on CD66b++ myeloid cell	Weighted mode	13	0.08175	0.0328269	0.0284145	0.926013
CD33 on Gr MDSC	LUAD	LUAD	CD33 on Gr MDSC	MR Egger	9	0.146143	0.0573442	0.0381864	0.555197
CD33 on Gr MDSC	LUAD	LUAD	CD33 on Gr MDSC	Weighted median	9	0.0815987	0.0364965	0.0253652	0.555197
CD33 on Gr MDSC	LUAD	LUAD	CD33 on Gr MDSC	Inverse variance weighted	9	0.0589053	0.0317698	0.0637208	0.555197
CD33 on Gr MDSC	LUAD	LUAD	CD33 on Gr MDSC	Simple mode	9	-0.00912884	0.0884933	0.920376	0.555197
CD33 on Gr MDSC	LUAD	LUAD	CD33 on Gr MDSC	Weighted mode	9	0.0991757	0.0382846	0.0320888	0.555197
CD33 on Im MDSC	LUAD	LUAD	CD33 on Im MDSC	MR Egger	14	0.0694996	0.0548289	0.228995	1.12197
CD33 on Im MDSC	LUAD	LUAD	CD33 on Im MDSC	Weighted median	14	0.073337	0.0289185	0.011213	1.12197
CD33 on Im MDSC	LUAD	LUAD	CD33 on Im MDSC	Inverse variance weighted	14	0.0601242	0.0315494	0.0566873	1.12197
CD33 on Im MDSC	LUAD	LUAD	CD33 on Im MDSC	Simple mode	14	0.126239	0.0827119	0.150904	1.12197
CD33 on Im MDSC	LUAD	LUAD	CD33 on Im MDSC	Weighted mode	14	0.0757401	0.0301784	0.0261043	1.12197
CD33 on Mo MDSC	LUAD	LUAD	CD33 on Mo MDSC	MR Egger	11	0.0979105	0.037804	0.0292157	0.961237
CD33 on Mo MDSC	LUAD	LUAD	CD33 on Mo MDSC	Weighted median	11	0.0620343	0.0276397	0.0248071	0.961237
CD33 on Mo MDSC	LUAD	LUAD	CD33 on Mo MDSC	Inverse variance weighted	11	0.0463392	0.0248514	0.0622295	0.961237
CD33 on Mo MDSC	LUAD	LUAD	CD33 on Mo MDSC	Simple mode	11	-0.0201087	0.0826667	0.812728	0.961237
CD33 on Mo MDSC	LUAD	LUAD	CD33 on Mo MDSC	Weighted mode	11	0.0702479	0.0265314	0.0244079	0.961237
CD33br HLA DR+ AC	LUAD	LUAD	CD33br HLA DR+ AC	MR Egger	16	0.204701	0.178012	0.269438	0.567237
CD33br HLA DR+ AC	LUAD	LUAD	CD33br HLA DR+ AC	Weighted median	16	-0.044285	0.0739658	0.549358	0.567237
CD33br HLA DR+ AC	LUAD	LUAD	CD33br HLA DR+ AC	Inverse variance weighted	16	0.0338952	0.0580757	0.559464	0.567237
CD33br HLA DR+ AC	LUAD	LUAD	CD33br HLA DR+ AC	Simple mode	16	-0.135094	0.149371	0.380069	0.567237
CD33br HLA DR+ AC	LUAD	LUAD	CD33br HLA DR+ AC	Weighted mode	16	-0.123088	0.103405	0.252408	0.567237
CD33br HLA DR+ CD14- %CD33br HLA DR+	LUAD	LUAD	CD33br HLA DR+ CD14- %CD33br HLA DR+	MR Egger	9	-0.104054	0.23612	0.672732	0.328803
CD33br HLA DR+ CD14- %CD33br HLA DR+	LUAD	LUAD	CD33br HLA DR+ CD14- %CD33br HLA DR+	Weighted median	9	0.0882873	0.0812651	0.277297	0.328803
CD33br HLA DR+ CD14- %CD33br HLA DR+	LUAD	LUAD	CD33br HLA DR+ CD14- %CD33br HLA DR+	Inverse variance weighted	9	0.0817761	0.0655673	0.212321	0.328803
CD33br HLA DR+ CD14- %CD33br HLA DR+	LUAD	LUAD	CD33br HLA DR+ CD14- %CD33br HLA DR+	Simple mode	9	0.0864323	0.134859	0.539503	0.328803
CD33br HLA DR+ CD14- %CD33br HLA DR+	LUAD	LUAD	CD33br HLA DR+ CD14- %CD33br HLA DR+	Weighted mode	9	0.233007	0.109884	0.0667766	0.328803
CD33br HLA DR+ CD14- AC	LUAD	LUAD	CD33br HLA DR+ CD14- AC	MR Egger	13	0.280528	0.156316	0.100211	0.469238
CD33br HLA DR+ CD14- AC	LUAD	LUAD	CD33br HLA DR+ CD14- AC	Weighted median	13	0.144344	0.0768632	0.0603899	0.469238
CD33br HLA DR+ CD14- AC	LUAD	LUAD	CD33br HLA DR+ CD14- AC	Inverse variance weighted	13	0.0481964	0.0607848	0.427835	0.469238
CD33br HLA DR+ CD14- AC	LUAD	LUAD	CD33br HLA DR+ CD14- AC	Simple mode	13	0.114225	0.165014	0.501978	0.469238
CD33br HLA DR+ CD14- AC	LUAD	LUAD	CD33br HLA DR+ CD14- AC	Weighted mode	13	0.184615	0.0863452	0.0537722	0.469238
CD33br HLA DR+ CD14dim %CD33br HLA DR+	LUAD	LUAD	CD33br HLA DR+ CD14dim %CD33br HLA DR+	MR Egger	10	-0.152137	0.184719	0.434023	0.308755
CD33br HLA DR+ CD14dim %CD33br HLA DR+	LUAD	LUAD	CD33br HLA DR+ CD14dim %CD33br HLA DR+	Weighted median	10	-0.139011	0.0790381	0.0786135	0.308755
CD33br HLA DR+ CD14dim %CD33br HLA DR+	LUAD	LUAD	CD33br HLA DR+ CD14dim %CD33br HLA DR+	Inverse variance weighted	10	-0.0939115	0.0671102	0.161704	0.308755
CD33br HLA DR+ CD14dim %CD33br HLA DR+	LUAD	LUAD	CD33br HLA DR+ CD14dim %CD33br HLA DR+	Simple mode	10	-0.143866	0.096189	0.168959	0.308755
CD33br HLA DR+ CD14dim %CD33br HLA DR+	LUAD	LUAD	CD33br HLA DR+ CD14dim %CD33br HLA DR+	Weighted mode	10	-0.139683	0.094236	0.172413	0.308755
CD33br HLA DR+ CD14dim AC	LUAD	LUAD	CD33br HLA DR+ CD14dim AC	MR Egger	10	0.0751493	0.134983	0.59294	0.382386
CD33br HLA DR+ CD14dim AC	LUAD	LUAD	CD33br HLA DR+ CD14dim AC	Weighted median	10	-0.0155151	0.0684087	0.82058	0.382386
CD33br HLA DR+ CD14dim AC	LUAD	LUAD	CD33br HLA DR+ CD14dim AC	Inverse variance weighted	10	-0.0113533	0.0658686	0.863152	0.382386
CD33br HLA DR+ CD14dim AC	LUAD	LUAD	CD33br HLA DR+ CD14dim AC	Simple mode	10	-0.0408712	0.115027	0.730537	0.382386
CD33br HLA DR+ CD14dim AC	LUAD	LUAD	CD33br HLA DR+ CD14dim AC	Weighted mode	10	-0.015689	0.0811523	0.850995	0.382386
CD33dim HLA DR- AC	LUAD	LUAD	CD33dim HLA DR- AC	MR Egger	13	0.220167	0.090832	0.0337732	0.57726
CD33dim HLA DR- AC	LUAD	LUAD	CD33dim HLA DR- AC	Weighted median	13	0.127766	0.0533771	0.016682	0.57726
CD33dim HLA DR- AC	LUAD	LUAD	CD33dim HLA DR- AC	Inverse variance weighted	13	0.0976347	0.0492099	0.0472507	0.57726
CD33dim HLA DR- AC	LUAD	LUAD	CD33dim HLA DR- AC	Simple mode	13	0.0935193	0.0910944	0.32485	0.57726
CD33dim HLA DR- AC	LUAD	LUAD	CD33dim HLA DR- AC	Weighted mode	13	0.139952	0.0528986	0.0213491	0.57726
CD33dim HLA DR+ CD11b- %CD33dim HLA DR+	LUAD	LUAD	CD33dim HLA DR+ CD11b- %CD33dim HLA DR+	MR Egger	10	-0.0258008	0.0869441	0.774215	0.599802
CD33dim HLA DR+ CD11b- %CD33dim HLA DR+	LUAD	LUAD	CD33dim HLA DR+ CD11b- %CD33dim HLA DR+	Weighted median	10	-0.011345	0.0479149	0.812832	0.599802
CD33dim HLA DR+ CD11b- %CD33dim HLA DR+	LUAD	LUAD	CD33dim HLA DR+ CD11b- %CD33dim HLA DR+	Inverse variance weighted	10	0.0171312	0.0386122	0.657279	0.599802
CD33dim HLA DR+ CD11b- %CD33dim HLA DR+	LUAD	LUAD	CD33dim HLA DR+ CD11b- %CD33dim HLA DR+	Simple mode	10	0.0191517	0.0695992	0.789398	0.599802
CD33dim HLA DR+ CD11b- %CD33dim HLA DR+	LUAD	LUAD	CD33dim HLA DR+ CD11b- %CD33dim HLA DR+	Weighted mode	10	-0.0113893	0.0494193	0.822886	0.599802
CD33dim HLA DR+ CD11b- AC	LUAD	LUAD	CD33dim HLA DR+ CD11b- AC	MR Egger	13	-0.0186679	0.123926	0.882989	0.474675
CD33dim HLA DR+ CD11b- AC	LUAD	LUAD	CD33dim HLA DR+ CD11b- AC	Weighted median	13	-0.039014	0.0657808	0.55312	0.474675
CD33dim HLA DR+ CD11b- AC	LUAD	LUAD	CD33dim HLA DR+ CD11b- AC	Inverse variance weighted	13	-0.0328609	0.0548635	0.549201	0.474675
CD33dim HLA DR+ CD11b- AC	LUAD	LUAD	CD33dim HLA DR+ CD11b- AC	Simple mode	13	-0.0105676	0.0952474	0.913491	0.474675
CD33dim HLA DR+ CD11b- AC	LUAD	LUAD	CD33dim HLA DR+ CD11b- AC	Weighted mode	13	-0.0130844	0.0820268	0.875917	0.474675
CD33dim HLA DR+ CD11b+ %CD33dim HLA DR+	LUAD	LUAD	CD33dim HLA DR+ CD11b+ %CD33dim HLA DR+	MR Egger	12	-0.0853539	0.0833828	0.33013	0.666763
CD33dim HLA DR+ CD11b+ %CD33dim HLA DR+	LUAD	LUAD	CD33dim HLA DR+ CD11b+ %CD33dim HLA DR+	Weighted median	12	0.0124999	0.0498838	0.802138	0.666763
CD33dim HLA DR+ CD11b+ %CD33dim HLA DR+	LUAD	LUAD	CD33dim HLA DR+ CD11b+ %CD33dim HLA DR+	Inverse variance weighted	12	0.0285999	0.0407277	0.482541	0.666763
CD33dim HLA DR+ CD11b+ %CD33dim HLA DR+	LUAD	LUAD	CD33dim HLA DR+ CD11b+ %CD33dim HLA DR+	Simple mode	12	-0.015918	0.0702906	0.824997	0.666763
CD33dim HLA DR+ CD11b+ %CD33dim HLA DR+	LUAD	LUAD	CD33dim HLA DR+ CD11b+ %CD33dim HLA DR+	Weighted mode	12	0.0138705	0.0481601	0.778694	0.666763
CD33dim HLA DR+ CD11b+ AC	LUAD	LUAD	CD33dim HLA DR+ CD11b+ AC	MR Egger	18	0.00824079	0.104514	0.938131	0.607669
CD33dim HLA DR+ CD11b+ AC	LUAD	LUAD	CD33dim HLA DR+ CD11b+ AC	Weighted median	18	0.0229513	0.0584796	0.694713	0.607669
CD33dim HLA DR+ CD11b+ AC	LUAD	LUAD	CD33dim HLA DR+ CD11b+ AC	Inverse variance weighted	18	0.0462464	0.04232	0.274491	0.607669
CD33dim HLA DR+ CD11b+ AC	LUAD	LUAD	CD33dim HLA DR+ CD11b+ AC	Simple mode	18	0.0287097	0.0873443	0.7464	0.607669
CD33dim HLA DR+ CD11b+ AC	LUAD	LUAD	CD33dim HLA DR+ CD11b+ AC	Weighted mode	18	0.0223294	0.0770041	0.775341	0.607669
CD34 on HSC	LUAD	LUAD	CD34 on HSC	MR Egger	9	0.00867963	0.107237	0.937756	0.41346
CD34 on HSC	LUAD	LUAD	CD34 on HSC	Weighted median	9	-0.00377427	0.0605211	0.950274	0.41346
CD34 on HSC	LUAD	LUAD	CD34 on HSC	Inverse variance weighted	9	-0.0221402	0.0466467	0.635047	0.41346
CD34 on HSC	LUAD	LUAD	CD34 on HSC	Simple mode	9	-0.0652824	0.0823448	0.450767	0.41346
CD34 on HSC	LUAD	LUAD	CD34 on HSC	Weighted mode	9	-0.0130587	0.0606369	0.834877	0.41346
CD38 on CD20-	LUAD	LUAD	CD38 on CD20-	MR Egger	7	-0.290021	0.235605	0.273078	0.211466
CD38 on CD20-	LUAD	LUAD	CD38 on CD20-	Weighted median	7	0.0730846	0.131329	0.57787	0.211466
CD38 on CD20-	LUAD	LUAD	CD38 on CD20-	Inverse variance weighted	7	-0.0243695	0.100945	0.809234	0.211466
CD38 on CD20-	LUAD	LUAD	CD38 on CD20-	Simple mode	7	0.157774	0.211049	0.482977	0.211466
CD38 on CD20-	LUAD	LUAD	CD38 on CD20-	Weighted mode	7	0.154586	0.205355	0.480068	0.211466
CD38 on CD3- CD19-	LUAD	LUAD	CD38 on CD3- CD19-	MR Egger	9	0.0743163	0.104723	0.500871	0.295157
CD38 on CD3- CD19-	LUAD	LUAD	CD38 on CD3- CD19-	Weighted median	9	-0.0296	0.0683383	0.664913	0.295157
CD38 on CD3- CD19-	LUAD	LUAD	CD38 on CD3- CD19-	Inverse variance weighted	9	-0.0285881	0.0525195	0.586211	0.295157
CD38 on CD3- CD19-	LUAD	LUAD	CD38 on CD3- CD19-	Simple mode	9	-0.114905	0.126138	0.388947	0.295157
CD38 on CD3- CD19-	LUAD	LUAD	CD38 on CD3- CD19-	Weighted mode	9	0.0731814	0.0837397	0.407631	0.295157
CD38 on IgD- CD38br	LUAD	LUAD	CD38 on IgD- CD38br	Inverse variance weighted	2	-0.36974	0.219516	0.0921163	0.0602604
CD38 on IgD- CD38dim	LUAD	LUAD	CD38 on IgD- CD38dim	MR Egger	8	-0.0213505	0.104243	0.844489	0.42484
CD38 on IgD- CD38dim	LUAD	LUAD	CD38 on IgD- CD38dim	Weighted median	8	-0.0380297	0.0854765	0.656382	0.42484
CD38 on IgD- CD38dim	LUAD	LUAD	CD38 on IgD- CD38dim	Inverse variance weighted	8	-0.0800535	0.0685634	0.242975	0.42484
CD38 on IgD- CD38dim	LUAD	LUAD	CD38 on IgD- CD38dim	Simple mode	8	-0.0126419	0.137205	0.929169	0.42484
CD38 on IgD- CD38dim	LUAD	LUAD	CD38 on IgD- CD38dim	Weighted mode	8	-0.0199302	0.102469	0.851309	0.42484
CD38 on IgD+	LUAD	LUAD	CD38 on IgD+	MR Egger	8	-0.0963216	0.241279	0.703558	0.264002
CD38 on IgD+	LUAD	LUAD	CD38 on IgD+	Weighted median	8	-0.141464	0.142068	0.319372	0.264002
CD38 on IgD+	LUAD	LUAD	CD38 on IgD+	Inverse variance weighted	8	-0.108198	0.110969	0.329547	0.264002
CD38 on IgD+	LUAD	LUAD	CD38 on IgD+	Simple mode	8	-0.133605	0.156199	0.420665	0.264002
CD38 on IgD+	LUAD	LUAD	CD38 on IgD+	Weighted mode	8	-0.152766	0.145736	0.329369	0.264002
CD38 on IgD+ CD24-	LUAD	LUAD	CD38 on IgD+ CD24-	MR Egger	11	-0.0679651	0.123916	0.596707	0.412645
CD38 on IgD+ CD24-	LUAD	LUAD	CD38 on IgD+ CD24-	Weighted median	11	-0.0175671	0.0884528	0.842572	0.412645
CD38 on IgD+ CD24-	LUAD	LUAD	CD38 on IgD+ CD24-	Inverse variance weighted	11	-0.0236037	0.0689569	0.732128	0.412645
CD38 on IgD+ CD24-	LUAD	LUAD	CD38 on IgD+ CD24-	Simple mode	11	-0.187853	0.147358	0.2312	0.412645
CD38 on IgD+ CD24-	LUAD	LUAD	CD38 on IgD+ CD24-	Weighted mode	11	-0.121711	0.127762	0.363231	0.412645
CD38 on IgD+ CD38br	LUAD	LUAD	CD38 on IgD+ CD38br	MR Egger	8	0.169044	0.178254	0.379575	0.331201
CD38 on IgD+ CD38br	LUAD	LUAD	CD38 on IgD+ CD38br	Weighted median	8	-0.00143037	0.0997968	0.988564	0.331201
CD38 on IgD+ CD38br	LUAD	LUAD	CD38 on IgD+ CD38br	Inverse variance weighted	8	-0.00744691	0.07195	0.917565	0.331201
CD38 on IgD+ CD38br	LUAD	LUAD	CD38 on IgD+ CD38br	Simple mode	8	0.0273935	0.147952	0.858361	0.331201
CD38 on IgD+ CD38br	LUAD	LUAD	CD38 on IgD+ CD38br	Weighted mode	8	0.00753601	0.151841	0.961803	0.331201
CD38 on IgD+ CD38dim	LUAD	LUAD	CD38 on IgD+ CD38dim	MR Egger	14	0.00605857	0.0917543	0.948441	0.647529
CD38 on IgD+ CD38dim	LUAD	LUAD	CD38 on IgD+ CD38dim	Weighted median	14	-0.0219507	0.0738759	0.766368	0.647529
CD38 on IgD+ CD38dim	LUAD	LUAD	CD38 on IgD+ CD38dim	Inverse variance weighted	14	0.00923656	0.0554789	0.867773	0.647529
CD38 on IgD+ CD38dim	LUAD	LUAD	CD38 on IgD+ CD38dim	Simple mode	14	-0.0737985	0.119789	0.548485	0.647529
CD38 on IgD+ CD38dim	LUAD	LUAD	CD38 on IgD+ CD38dim	Weighted mode	14	-0.0323265	0.0818777	0.699382	0.647529
CD38 on naive-mature B cell	LUAD	LUAD	CD38 on naive-mature B cell	MR Egger	13	-0.110728	0.106981	0.322872	0.540153
CD38 on naive-mature B cell	LUAD	LUAD	CD38 on naive-mature B cell	Weighted median	13	0.0101339	0.0823565	0.902068	0.540153
CD38 on naive-mature B cell	LUAD	LUAD	CD38 on naive-mature B cell	Inverse variance weighted	13	0.00327277	0.0617409	0.957725	0.540153
CD38 on naive-mature B cell	LUAD	LUAD	CD38 on naive-mature B cell	Simple mode	13	0.0250078	0.129209	0.84977	0.540153
CD38 on naive-mature B cell	LUAD	LUAD	CD38 on naive-mature B cell	Weighted mode	13	-0.000221041	0.105488	0.998363	0.540153
CD38 on PB/PC	LUAD	LUAD	CD38 on PB/PC	MR Egger	7	0.35713	0.312259	0.304534	0.225804
CD38 on PB/PC	LUAD	LUAD	CD38 on PB/PC	Weighted median	7	0.0962591	0.13057	0.460987	0.225804
CD38 on PB/PC	LUAD	LUAD	CD38 on PB/PC	Inverse variance weighted	7	0.0352555	0.142925	0.805162	0.225804
CD38 on PB/PC	LUAD	LUAD	CD38 on PB/PC	Simple mode	7	0.0600802	0.171563	0.73816	0.225804
CD38 on PB/PC	LUAD	LUAD	CD38 on PB/PC	Weighted mode	7	0.0884552	0.137759	0.544544	0.225804
CD38 on transitional	LUAD	LUAD	CD38 on transitional	MR Egger	14	0.0584928	0.08636	0.511055	0.681514
CD38 on transitional	LUAD	LUAD	CD38 on transitional	Weighted median	14	-0.0474075	0.0724596	0.512944	0.681514
CD38 on transitional	LUAD	LUAD	CD38 on transitional	Inverse variance weighted	14	-0.0490619	0.0560615	0.381495	0.681514
CD38 on transitional	LUAD	LUAD	CD38 on transitional	Simple mode	14	-0.0577555	0.10595	0.594901	0.681514
CD38 on transitional	LUAD	LUAD	CD38 on transitional	Weighted mode	14	-0.0235185	0.0801867	0.773925	0.681514
CD39 on CD39+ activated Treg	LUAD	LUAD	CD39 on CD39+ activated Treg	MR Egger	14	-0.0596334	0.111994	0.604121	0.952508
CD39 on CD39+ activated Treg	LUAD	LUAD	CD39 on CD39+ activated Treg	Weighted median	14	0.0388715	0.0573193	0.497672	0.952508
CD39 on CD39+ activated Treg	LUAD	LUAD	CD39 on CD39+ activated Treg	Inverse variance weighted	14	0.00569253	0.0402247	0.887461	0.952508
CD39 on CD39+ activated Treg	LUAD	LUAD	CD39 on CD39+ activated Treg	Simple mode	14	0.0541451	0.0853575	0.536867	0.952508
CD39 on CD39+ activated Treg	LUAD	LUAD	CD39 on CD39+ activated Treg	Weighted mode	14	0.0302226	0.0595776	0.620453	0.952508
CD39 on CD39+ CD4+	LUAD	LUAD	CD39 on CD39+ CD4+	MR Egger	13	0.011956	0.0418724	0.780541	1.44725
CD39 on CD39+ CD4+	LUAD	LUAD	CD39 on CD39+ CD4+	Weighted median	13	0.00185963	0.0292687	0.949339	1.44725
CD39 on CD39+ CD4+	LUAD	LUAD	CD39 on CD39+ CD4+	Inverse variance weighted	13	-0.00272002	0.0264383	0.918057	1.44725
CD39 on CD39+ CD4+	LUAD	LUAD	CD39 on CD39+ CD4+	Simple mode	13	0.0222949	0.0625235	0.727594	1.44725
CD39 on CD39+ CD4+	LUAD	LUAD	CD39 on CD39+ CD4+	Weighted mode	13	0.00363037	0.0286054	0.901112	1.44725
CD39 on CD39+ CD8br	LUAD	LUAD	CD39 on CD39+ CD8br	MR Egger	9	-0.664186	0.29582	0.0596152	0.335147
CD39 on CD39+ CD8br	LUAD	LUAD	CD39 on CD39+ CD8br	Weighted median	9	0.0884672	0.0996127	0.37448	0.335147
CD39 on CD39+ CD8br	LUAD	LUAD	CD39 on CD39+ CD8br	Inverse variance weighted	9	0.0801157	0.0754262	0.288157	0.335147
CD39 on CD39+ CD8br	LUAD	LUAD	CD39 on CD39+ CD8br	Simple mode	9	0.0885274	0.150356	0.572251	0.335147
CD39 on CD39+ CD8br	LUAD	LUAD	CD39 on CD39+ CD8br	Weighted mode	9	0.0718525	0.129714	0.594766	0.335147
CD39 on CD39+ secreting Treg	LUAD	LUAD	CD39 on CD39+ secreting Treg	MR Egger	13	-0.0120013	0.0408878	0.77459	1.48345
CD39 on CD39+ secreting Treg	LUAD	LUAD	CD39 on CD39+ secreting Treg	Weighted median	13	-0.00101731	0.0288709	0.971891	1.48345
CD39 on CD39+ secreting Treg	LUAD	LUAD	CD39 on CD39+ secreting Treg	Inverse variance weighted	13	-0.00586717	0.0257541	0.81979	1.48345
CD39 on CD39+ secreting Treg	LUAD	LUAD	CD39 on CD39+ secreting Treg	Simple mode	13	-0.0318799	0.064001	0.627406	1.48345
CD39 on CD39+ secreting Treg	LUAD	LUAD	CD39 on CD39+ secreting Treg	Weighted mode	13	-0.00152794	0.0296774	0.959786	1.48345
CD39 on granulocyte	LUAD	LUAD	CD39 on granulocyte	MR Egger	13	0.096609	0.1771	0.596295	0.444761
CD39 on granulocyte	LUAD	LUAD	CD39 on granulocyte	Weighted median	13	-0.0125451	0.0875327	0.886038	0.444761
CD39 on granulocyte	LUAD	LUAD	CD39 on granulocyte	Inverse variance weighted	13	-0.0160084	0.0637778	0.801812	0.444761
CD39 on granulocyte	LUAD	LUAD	CD39 on granulocyte	Simple mode	13	-0.0353315	0.133435	0.79567	0.444761
CD39 on granulocyte	LUAD	LUAD	CD39 on granulocyte	Weighted mode	13	-0.0237507	0.122841	0.849923	0.444761
CD39 on monocyte	LUAD	LUAD	CD39 on monocyte	MR Egger	12	-0.0659159	0.194478	0.741666	0.385876
CD39 on monocyte	LUAD	LUAD	CD39 on monocyte	Weighted median	12	0.0603261	0.0912977	0.508764	0.385876
CD39 on monocyte	LUAD	LUAD	CD39 on monocyte	Inverse variance weighted	12	0.0624384	0.0815419	0.443842	0.385876
CD39 on monocyte	LUAD	LUAD	CD39 on monocyte	Simple mode	12	0.268655	0.197664	0.201312	0.385876
CD39 on monocyte	LUAD	LUAD	CD39 on monocyte	Weighted mode	12	-0.0289627	0.111932	0.800604	0.385876
CD39+ activated Treg %activated Treg	LUAD	LUAD	CD39+ activated Treg %activated Treg	MR Egger	13	-0.00880554	0.133786	0.948704	1.13673
CD39+ activated Treg %activated Treg	LUAD	LUAD	CD39+ activated Treg %activated Treg	Weighted median	13	0.0563865	0.0608117	0.353806	1.13673
CD39+ activated Treg %activated Treg	LUAD	LUAD	CD39+ activated Treg %activated Treg	Inverse variance weighted	13	0.0857184	0.048618	0.0778835	1.13673
CD39+ activated Treg %activated Treg	LUAD	LUAD	CD39+ activated Treg %activated Treg	Simple mode	13	0.0523173	0.0828529	0.53959	1.13673
CD39+ activated Treg %activated Treg	LUAD	LUAD	CD39+ activated Treg %activated Treg	Weighted mode	13	0.0523173	0.064557	0.433486	1.13673
CD39+ activated Treg %CD4 Treg	LUAD	LUAD	CD39+ activated Treg %CD4 Treg	MR Egger	10	0.0441	0.0499487	0.403037	1.33695
CD39+ activated Treg %CD4 Treg	LUAD	LUAD	CD39+ activated Treg %CD4 Treg	Weighted median	10	0.00213223	0.0310171	0.945194	1.33695
CD39+ activated Treg %CD4 Treg	LUAD	LUAD	CD39+ activated Treg %CD4 Treg	Inverse variance weighted	10	-0.00147146	0.0293347	0.959994	1.33695
CD39+ activated Treg %CD4 Treg	LUAD	LUAD	CD39+ activated Treg %CD4 Treg	Simple mode	10	-0.0678758	0.0679623	0.34402	1.33695
CD39+ activated Treg %CD4 Treg	LUAD	LUAD	CD39+ activated Treg %CD4 Treg	Weighted mode	10	0.00247592	0.0341399	0.943772	1.33695
CD39+ activated Treg AC	LUAD	LUAD	CD39+ activated Treg AC	MR Egger	23	0.0136543	0.045247	0.765794	1.65932
CD39+ activated Treg AC	LUAD	LUAD	CD39+ activated Treg AC	Weighted median	23	-0.000559821	0.0339967	0.986862	1.65932
CD39+ activated Treg AC	LUAD	LUAD	CD39+ activated Treg AC	Inverse variance weighted	23	0.0359922	0.0274553	0.189879	1.65932
CD39+ activated Treg AC	LUAD	LUAD	CD39+ activated Treg AC	Simple mode	23	0.0410959	0.0776037	0.601719	1.65932
CD39+ activated Treg AC	LUAD	LUAD	CD39+ activated Treg AC	Weighted mode	23	0.00630931	0.031714	0.844133	1.65932
CD39+ CD4+ %CD4+	LUAD	LUAD	CD39+ CD4+ %CD4+	MR Egger	17	-0.0204315	0.0860486	0.815527	1.13453
CD39+ CD4+ %CD4+	LUAD	LUAD	CD39+ CD4+ %CD4+	Weighted median	17	0.0552849	0.0579154	0.33979	1.13453
CD39+ CD4+ %CD4+	LUAD	LUAD	CD39+ CD4+ %CD4+	Inverse variance weighted	17	0.0293737	0.0424304	0.488762	1.13453
CD39+ CD4+ %CD4+	LUAD	LUAD	CD39+ CD4+ %CD4+	Simple mode	17	0.0605266	0.0831919	0.477399	1.13453
CD39+ CD4+ %CD4+	LUAD	LUAD	CD39+ CD4+ %CD4+	Weighted mode	17	0.0517027	0.0610049	0.409207	1.13453
CD39+ CD4+ %T cell	LUAD	LUAD	CD39+ CD4+ %T cell	MR Egger	18	-0.0313488	0.0871641	0.72381	1.13295
CD39+ CD4+ %T cell	LUAD	LUAD	CD39+ CD4+ %T cell	Weighted median	18	0.0488829	0.0566561	0.388247	1.13295
CD39+ CD4+ %T cell	LUAD	LUAD	CD39+ CD4+ %T cell	Inverse variance weighted	18	-0.00149586	0.0412726	0.971088	1.13295
CD39+ CD4+ %T cell	LUAD	LUAD	CD39+ CD4+ %T cell	Simple mode	18	0.0604824	0.0809046	0.464931	1.13295
CD39+ CD4+ %T cell	LUAD	LUAD	CD39+ CD4+ %T cell	Weighted mode	18	0.0573415	0.061642	0.365272	1.13295
CD39+ CD4+ AC	LUAD	LUAD	CD39+ CD4+ AC	MR Egger	16	0.11094	0.107104	0.31785	1.05235
CD39+ CD4+ AC	LUAD	LUAD	CD39+ CD4+ AC	Weighted median	16	0.0496375	0.0601865	0.409526	1.05235
CD39+ CD4+ AC	LUAD	LUAD	CD39+ CD4+ AC	Inverse variance weighted	16	0.0493144	0.0449652	0.272763	1.05235
CD39+ CD4+ AC	LUAD	LUAD	CD39+ CD4+ AC	Simple mode	16	0.0336767	0.0822106	0.687861	1.05235
CD39+ CD4+ AC	LUAD	LUAD	CD39+ CD4+ AC	Weighted mode	16	0.0478226	0.0644205	0.469341	1.05235
CD39+ CD8br %CD8br	LUAD	LUAD	CD39+ CD8br %CD8br	MR Egger	11	-0.0737296	0.115177	0.538033	1.02216
CD39+ CD8br %CD8br	LUAD	LUAD	CD39+ CD8br %CD8br	Weighted median	11	-0.00743222	0.0772997	0.923403	1.02216
CD39+ CD8br %CD8br	LUAD	LUAD	CD39+ CD8br %CD8br	Inverse variance weighted	11	-0.0277345	0.0593329	0.640186	1.02216
CD39+ CD8br %CD8br	LUAD	LUAD	CD39+ CD8br %CD8br	Simple mode	11	-0.0105251	0.106563	0.923274	1.02216
CD39+ CD8br %CD8br	LUAD	LUAD	CD39+ CD8br %CD8br	Weighted mode	11	-0.00230274	0.0765493	0.976594	1.02216
CD39+ CD8br %T cell	LUAD	LUAD	CD39+ CD8br %T cell	MR Egger	13	-0.0189496	0.109525	0.865781	1.07069
CD39+ CD8br %T cell	LUAD	LUAD	CD39+ CD8br %T cell	Weighted median	13	-0.00696985	0.0736735	0.924629	1.07069
CD39+ CD8br %T cell	LUAD	LUAD	CD39+ CD8br %T cell	Inverse variance weighted	13	-0.0281242	0.0574869	0.624681	1.07069
CD39+ CD8br %T cell	LUAD	LUAD	CD39+ CD8br %T cell	Simple mode	13	-0.0162494	0.110161	0.885183	1.07069
CD39+ CD8br %T cell	LUAD	LUAD	CD39+ CD8br %T cell	Weighted mode	13	-0.00107437	0.07718	0.989122	1.07069
CD39+ CD8br AC	LUAD	LUAD	CD39+ CD8br AC	MR Egger	15	-0.0111432	0.101627	0.914363	1.15314
CD39+ CD8br AC	LUAD	LUAD	CD39+ CD8br AC	Weighted median	15	-0.00712832	0.0727002	0.921892	1.15314
CD39+ CD8br AC	LUAD	LUAD	CD39+ CD8br AC	Inverse variance weighted	15	-0.00947448	0.0531288	0.858464	1.15314
CD39+ CD8br AC	LUAD	LUAD	CD39+ CD8br AC	Simple mode	15	-0.00947975	0.0991618	0.925194	1.15314
CD39+ CD8br AC	LUAD	LUAD	CD39+ CD8br AC	Weighted mode	15	-0.00442746	0.0731646	0.952602	1.15314
CD39+ resting Treg % CD4 Treg	LUAD	LUAD	CD39+ resting Treg % CD4 Treg	MR Egger	18	-0.0147788	0.0449993	0.746851	1.9839
CD39+ resting Treg % CD4 Treg	LUAD	LUAD	CD39+ resting Treg % CD4 Treg	Weighted median	18	0.00647455	0.03582	0.856562	1.9839
CD39+ resting Treg % CD4 Treg	LUAD	LUAD	CD39+ resting Treg % CD4 Treg	Inverse variance weighted	18	0.0187107	0.0282975	0.508476	1.9839
CD39+ resting Treg % CD4 Treg	LUAD	LUAD	CD39+ resting Treg % CD4 Treg	Simple mode	18	0.0234859	0.066061	0.726574	1.9839
CD39+ resting Treg % CD4 Treg	LUAD	LUAD	CD39+ resting Treg % CD4 Treg	Weighted mode	18	0.00754281	0.0357914	0.835593	1.9839
CD39+ resting Treg %resting Treg	LUAD	LUAD	CD39+ resting Treg %resting Treg	MR Egger	17	0.0240827	0.0528746	0.655296	1.72625
CD39+ resting Treg %resting Treg	LUAD	LUAD	CD39+ resting Treg %resting Treg	Weighted median	17	0.0177748	0.032609	0.585692	1.72625
CD39+ resting Treg %resting Treg	LUAD	LUAD	CD39+ resting Treg %resting Treg	Inverse variance weighted	17	0.0404854	0.0327924	0.21698	1.72625
CD39+ resting Treg %resting Treg	LUAD	LUAD	CD39+ resting Treg %resting Treg	Simple mode	17	0.000751728	0.0826708	0.992857	1.72625
CD39+ resting Treg %resting Treg	LUAD	LUAD	CD39+ resting Treg %resting Treg	Weighted mode	17	0.0128284	0.0313092	0.687436	1.72625
CD39+ resting Treg AC	LUAD	LUAD	CD39+ resting Treg AC	MR Egger	16	0.0566206	0.0871065	0.526206	1.12551
CD39+ resting Treg AC	LUAD	LUAD	CD39+ resting Treg AC	Weighted median	16	-0.0391492	0.0723714	0.588543	1.12551
CD39+ resting Treg AC	LUAD	LUAD	CD39+ resting Treg AC	Inverse variance weighted	16	0.0303106	0.049922	0.543745	1.12551
CD39+ resting Treg AC	LUAD	LUAD	CD39+ resting Treg AC	Simple mode	16	0.183188	0.127842	0.172391	1.12551
CD39+ resting Treg AC	LUAD	LUAD	CD39+ resting Treg AC	Weighted mode	16	-0.0728837	0.0842637	0.400689	1.12551
CD39+ secreting Treg AC	LUAD	LUAD	CD39+ secreting Treg AC	MR Egger	14	0.000100974	0.0538335	0.998534	1.50687
CD39+ secreting Treg AC	LUAD	LUAD	CD39+ secreting Treg AC	Weighted median	14	0.00314475	0.0323489	0.922557	1.50687
CD39+ secreting Treg AC	LUAD	LUAD	CD39+ secreting Treg AC	Inverse variance weighted	14	0.00907202	0.0303879	0.765291	1.50687
CD39+ secreting Treg AC	LUAD	LUAD	CD39+ secreting Treg AC	Simple mode	14	-0.00209781	0.0799216	0.979458	1.50687
CD39+ secreting Treg AC	LUAD	LUAD	CD39+ secreting Treg AC	Weighted mode	14	0.00173122	0.0307128	0.955906	1.50687
CD39+ secreting Treg %CD4 Treg	LUAD	LUAD	CD39+ secreting Treg %CD4 Treg	MR Egger	12	0.110858	0.122426	0.386493	0.88903
CD39+ secreting Treg %CD4 Treg	LUAD	LUAD	CD39+ secreting Treg %CD4 Treg	Weighted median	12	0.0614394	0.0696514	0.377723	0.88903
CD39+ secreting Treg %CD4 Treg	LUAD	LUAD	CD39+ secreting Treg %CD4 Treg	Inverse variance weighted	12	0.0739697	0.0541471	0.171912	0.88903
CD39+ secreting Treg %CD4 Treg	LUAD	LUAD	CD39+ secreting Treg %CD4 Treg	Simple mode	12	0.0650399	0.0991096	0.525158	0.88903
CD39+ secreting Treg %CD4 Treg	LUAD	LUAD	CD39+ secreting Treg %CD4 Treg	Weighted mode	12	0.0602134	0.0702832	0.409873	0.88903
CD39+ secreting Treg %secreting Treg	LUAD	LUAD	CD39+ secreting Treg %secreting Treg	MR Egger	15	0.146742	0.0934773	0.14047	1.00055
CD39+ secreting Treg %secreting Treg	LUAD	LUAD	CD39+ secreting Treg %secreting Treg	Weighted median	15	0.066511	0.0624941	0.287203	1.00055
CD39+ secreting Treg %secreting Treg	LUAD	LUAD	CD39+ secreting Treg %secreting Treg	Inverse variance weighted	15	0.0590223	0.0470486	0.209662	1.00055
CD39+ secreting Treg %secreting Treg	LUAD	LUAD	CD39+ secreting Treg %secreting Treg	Simple mode	15	0.0732158	0.087984	0.419294	1.00055
CD39+ secreting Treg %secreting Treg	LUAD	LUAD	CD39+ secreting Treg %secreting Treg	Weighted mode	15	0.0646747	0.0620295	0.314784	1.00055
CD4 on activated & secreting Treg	LUAD	LUAD	CD4 on activated & secreting Treg	MR Egger	12	-0.0234133	0.26926	0.932424	0.406431
CD4 on activated & secreting Treg	LUAD	LUAD	CD4 on activated & secreting Treg	Weighted median	12	-0.0689628	0.114499	0.546975	0.406431
CD4 on activated & secreting Treg	LUAD	LUAD	CD4 on activated & secreting Treg	Inverse variance weighted	12	0.00144367	0.094277	0.987782	0.406431
CD4 on activated & secreting Treg	LUAD	LUAD	CD4 on activated & secreting Treg	Simple mode	12	-0.135026	0.189515	0.491002	0.406431
CD4 on activated & secreting Treg	LUAD	LUAD	CD4 on activated & secreting Treg	Weighted mode	12	-0.15385	0.125047	0.244234	0.406431
CD4 on activated Treg	LUAD	LUAD	CD4 on activated Treg	MR Egger	5	0.265574	0.534112	0.653187	0.208409
CD4 on activated Treg	LUAD	LUAD	CD4 on activated Treg	Weighted median	5	-0.044304	0.153112	0.772308	0.208409
CD4 on activated Treg	LUAD	LUAD	CD4 on activated Treg	Inverse variance weighted	5	0.062404	0.164636	0.704656	0.208409
CD4 on activated Treg	LUAD	LUAD	CD4 on activated Treg	Simple mode	5	0.398106	0.305152	0.26202	0.208409
CD4 on activated Treg	LUAD	LUAD	CD4 on activated Treg	Weighted mode	5	-0.186101	0.14679	0.273643	0.208409
CD4 on CD28+ CD4+	LUAD	LUAD	CD4 on CD28+ CD4+	MR Egger	10	0.171743	0.184359	0.378814	0.349391
CD4 on CD28+ CD4+	LUAD	LUAD	CD4 on CD28+ CD4+	Weighted median	10	-0.0670428	0.0858344	0.43476	0.349391
CD4 on CD28+ CD4+	LUAD	LUAD	CD4 on CD28+ CD4+	Inverse variance weighted	10	-0.0642659	0.0649767	0.322633	0.349391
CD4 on CD28+ CD4+	LUAD	LUAD	CD4 on CD28+ CD4+	Simple mode	10	-0.168244	0.158397	0.31583	0.349391
CD4 on CD28+ CD4+	LUAD	LUAD	CD4 on CD28+ CD4+	Weighted mode	10	-0.0791804	0.136608	0.576392	0.349391
CD4 on CD39+ activated Treg	LUAD	LUAD	CD4 on CD39+ activated Treg	MR Egger	8	-0.456014	0.238035	0.103877	0.333806
CD4 on CD39+ activated Treg	LUAD	LUAD	CD4 on CD39+ activated Treg	Weighted median	8	-0.15912	0.0927931	0.0863847	0.333806
CD4 on CD39+ activated Treg	LUAD	LUAD	CD4 on CD39+ activated Treg	Inverse variance weighted	8	-0.0857055	0.0701636	0.221893	0.333806
CD4 on CD39+ activated Treg	LUAD	LUAD	CD4 on CD39+ activated Treg	Simple mode	8	-0.188643	0.161758	0.281725	0.333806
CD4 on CD39+ activated Treg	LUAD	LUAD	CD4 on CD39+ activated Treg	Weighted mode	8	-0.196095	0.117881	0.140162	0.333806
CD4 on CD39+ CD4+	LUAD	LUAD	CD4 on CD39+ CD4+	MR Egger	17	-0.021656	0.104456	0.838546	0.97759
CD4 on CD39+ CD4+	LUAD	LUAD	CD4 on CD39+ CD4+	Weighted median	17	-0.00492732	0.0553606	0.929079	0.97759
CD4 on CD39+ CD4+	LUAD	LUAD	CD4 on CD39+ CD4+	Inverse variance weighted	17	0.00206646	0.0509668	0.967658	0.97759
CD4 on CD39+ CD4+	LUAD	LUAD	CD4 on CD39+ CD4+	Simple mode	17	0.104585	0.124083	0.411728	0.97759
CD4 on CD39+ CD4+	LUAD	LUAD	CD4 on CD39+ CD4+	Weighted mode	17	-0.00553699	0.0614963	0.929375	0.97759
CD4 on CD39+ resting Treg	LUAD	LUAD	CD4 on CD39+ resting Treg	MR Egger	4	-0.0474808	0.248853	0.866297	0.129778
CD4 on CD39+ resting Treg	LUAD	LUAD	CD4 on CD39+ resting Treg	Weighted median	4	0.0282846	0.134742	0.833732	0.129778
CD4 on CD39+ resting Treg	LUAD	LUAD	CD4 on CD39+ resting Treg	Inverse variance weighted	4	-0.00486832	0.111511	0.965177	0.129778
CD4 on CD39+ resting Treg	LUAD	LUAD	CD4 on CD39+ resting Treg	Simple mode	4	0.0638132	0.17178	0.734963	0.129778
CD4 on CD39+ resting Treg	LUAD	LUAD	CD4 on CD39+ resting Treg	Weighted mode	4	0.0532742	0.172142	0.777208	0.129778
CD4 on CD39+ secreting Treg	LUAD	LUAD	CD4 on CD39+ secreting Treg	MR Egger	15	0.0113036	0.153675	0.942484	0.633606
CD4 on CD39+ secreting Treg	LUAD	LUAD	CD4 on CD39+ secreting Treg	Weighted median	15	0.0113508	0.0761294	0.881476	0.633606
CD4 on CD39+ secreting Treg	LUAD	LUAD	CD4 on CD39+ secreting Treg	Inverse variance weighted	15	0.0191429	0.0547211	0.726468	0.633606
CD4 on CD39+ secreting Treg	LUAD	LUAD	CD4 on CD39+ secreting Treg	Simple mode	15	0.104667	0.115039	0.378306	0.633606
CD4 on CD39+ secreting Treg	LUAD	LUAD	CD4 on CD39+ secreting Treg	Weighted mode	15	0.0230025	0.0795611	0.776729	0.633606
CD4 on CD4 Treg	LUAD	LUAD	CD4 on CD4 Treg	MR Egger	16	-0.0823007	0.209068	0.699766	0.521198
CD4 on CD4 Treg	LUAD	LUAD	CD4 on CD4 Treg	Weighted median	16	-0.188856	0.0838743	0.0243437	0.521198
CD4 on CD4 Treg	LUAD	LUAD	CD4 on CD4 Treg	Inverse variance weighted	16	-0.0695601	0.0743501	0.349491	0.521198
CD4 on CD4 Treg	LUAD	LUAD	CD4 on CD4 Treg	Simple mode	16	-0.2449	0.161285	0.149698	0.521198
CD4 on CD4 Treg	LUAD	LUAD	CD4 on CD4 Treg	Weighted mode	16	-0.227672	0.116251	0.0690395	0.521198
CD4 on CD4+	LUAD	LUAD	CD4 on CD4+	MR Egger	9	-0.158986	0.187594	0.424744	0.349577
CD4 on CD4+	LUAD	LUAD	CD4 on CD4+	Weighted median	9	-0.020408	0.0832543	0.806357	0.349577
CD4 on CD4+	LUAD	LUAD	CD4 on CD4+	Inverse variance weighted	9	-0.00404869	0.0615612	0.947563	0.349577
CD4 on CD4+	LUAD	LUAD	CD4 on CD4+	Simple mode	9	0.0100402	0.119137	0.934909	0.349577
CD4 on CD4+	LUAD	LUAD	CD4 on CD4+	Weighted mode	9	-0.0118651	0.116605	0.921456	0.349577
CD4 on CD45RA+ CD4+	LUAD	LUAD	CD4 on CD45RA+ CD4+	MR Egger	9	-0.224966	0.177997	0.246733	0.387882
CD4 on CD45RA+ CD4+	LUAD	LUAD	CD4 on CD45RA+ CD4+	Weighted median	9	-0.0637459	0.0776789	0.411856	0.387882
CD4 on CD45RA+ CD4+	LUAD	LUAD	CD4 on CD45RA+ CD4+	Inverse variance weighted	9	-0.0569948	0.0635179	0.369557	0.387882
CD4 on CD45RA+ CD4+	LUAD	LUAD	CD4 on CD45RA+ CD4+	Simple mode	9	-0.0169981	0.118895	0.889851	0.387882
CD4 on CD45RA+ CD4+	LUAD	LUAD	CD4 on CD45RA+ CD4+	Weighted mode	9	-0.0966663	0.0956642	0.34185	0.387882
CD4 on CM CD4 +	LUAD	LUAD	CD4 on CM CD4 +	MR Egger	8	-0.548893	0.265535	0.0842219	0.348483
CD4 on CM CD4 +	LUAD	LUAD	CD4 on CM CD4 +	Weighted median	8	-0.104157	0.0974372	0.285083	0.348483
CD4 on CM CD4 +	LUAD	LUAD	CD4 on CM CD4 +	Inverse variance weighted	8	-0.0843068	0.081292	0.299695	0.348483
CD4 on CM CD4 +	LUAD	LUAD	CD4 on CM CD4 +	Simple mode	8	0.0838916	0.16041	0.617127	0.348483
CD4 on CM CD4 +	LUAD	LUAD	CD4 on CM CD4 +	Weighted mode	8	-0.114063	0.106388	0.31922	0.348483
CD4 on EM CD4+	LUAD	LUAD	CD4 on EM CD4+	MR Egger	8	-0.265353	0.19389	0.22016	0.400669
CD4 on EM CD4+	LUAD	LUAD	CD4 on EM CD4+	Weighted median	8	-0.0463973	0.0854775	0.587267	0.400669
CD4 on EM CD4+	LUAD	LUAD	CD4 on EM CD4+	Inverse variance weighted	8	-0.0226813	0.0643477	0.724478	0.400669
CD4 on EM CD4+	LUAD	LUAD	CD4 on EM CD4+	Simple mode	8	0.0529981	0.130575	0.69695	0.400669
CD4 on EM CD4+	LUAD	LUAD	CD4 on EM CD4+	Weighted mode	8	-0.100764	0.108687	0.384723	0.400669
CD4 on HLA DR+ CD4+	LUAD	LUAD	CD4 on HLA DR+ CD4+	MR Egger	9	-0.394875	0.18963	0.0758221	0.314488
CD4 on HLA DR+ CD4+	LUAD	LUAD	CD4 on HLA DR+ CD4+	Weighted median	9	-0.193748	0.111366	0.0819045	0.314488
CD4 on HLA DR+ CD4+	LUAD	LUAD	CD4 on HLA DR+ CD4+	Inverse variance weighted	9	-0.0836656	0.10236	0.413719	0.314488
CD4 on HLA DR+ CD4+	LUAD	LUAD	CD4 on HLA DR+ CD4+	Simple mode	9	-0.318833	0.185484	0.123947	0.314488
CD4 on HLA DR+ CD4+	LUAD	LUAD	CD4 on HLA DR+ CD4+	Weighted mode	9	-0.279091	0.161114	0.121466	0.314488
CD4 on monocyte	LUAD	LUAD	CD4 on monocyte	MR Egger	9	-0.44161	0.27245	0.149073	0.341089
CD4 on monocyte	LUAD	LUAD	CD4 on monocyte	Weighted median	9	-0.0887151	0.103101	0.389533	0.341089
CD4 on monocyte	LUAD	LUAD	CD4 on monocyte	Inverse variance weighted	9	-0.0460845	0.078624	0.557783	0.341089
CD4 on monocyte	LUAD	LUAD	CD4 on monocyte	Simple mode	9	-0.0929799	0.154778	0.564647	0.341089
CD4 on monocyte	LUAD	LUAD	CD4 on monocyte	Weighted mode	9	-0.131842	0.131671	0.346004	0.341089
CD4 on naive CD4+	LUAD	LUAD	CD4 on naive CD4+	MR Egger	14	0.0132461	0.155603	0.933564	0.548211
CD4 on naive CD4+	LUAD	LUAD	CD4 on naive CD4+	Weighted median	14	0.0304615	0.0715977	0.670506	0.548211
CD4 on naive CD4+	LUAD	LUAD	CD4 on naive CD4+	Inverse variance weighted	14	0.0395817	0.054344	0.466397	0.548211
CD4 on naive CD4+	LUAD	LUAD	CD4 on naive CD4+	Simple mode	14	0.0301512	0.112158	0.792281	0.548211
CD4 on naive CD4+	LUAD	LUAD	CD4 on naive CD4+	Weighted mode	14	0.032009	0.101084	0.756532	0.548211
CD4 on resting Treg	LUAD	LUAD	CD4 on resting Treg	MR Egger	6	0.114643	0.362349	0.76753	0.204019
CD4 on resting Treg	LUAD	LUAD	CD4 on resting Treg	Weighted median	6	0.00678549	0.129948	0.958356	0.204019
CD4 on resting Treg	LUAD	LUAD	CD4 on resting Treg	Inverse variance weighted	6	-0.0295617	0.112987	0.7936	0.204019
CD4 on resting Treg	LUAD	LUAD	CD4 on resting Treg	Simple mode	6	0.10881	0.241516	0.671192	0.204019
CD4 on resting Treg	LUAD	LUAD	CD4 on resting Treg	Weighted mode	6	0.14793	0.24101	0.566199	0.204019
CD4 on secreting Treg	LUAD	LUAD	CD4 on secreting Treg	MR Egger	14	-0.26091	0.139024	0.085076	0.449978
CD4 on secreting Treg	LUAD	LUAD	CD4 on secreting Treg	Weighted median	14	-0.0454683	0.0822955	0.580605	0.449978
CD4 on secreting Treg	LUAD	LUAD	CD4 on secreting Treg	Inverse variance weighted	14	-0.0420381	0.0652123	0.519163	0.449978
CD4 on secreting Treg	LUAD	LUAD	CD4 on secreting Treg	Simple mode	14	0.212583	0.167826	0.22749	0.449978
CD4 on secreting Treg	LUAD	LUAD	CD4 on secreting Treg	Weighted mode	14	-0.121849	0.113484	0.302477	0.449978
CD4 on TD CD4+	LUAD	LUAD	CD4 on TD CD4+	MR Egger	11	-0.0585293	0.139886	0.685457	0.363111
CD4 on TD CD4+	LUAD	LUAD	CD4 on TD CD4+	Weighted median	11	-0.0439835	0.0911664	0.629485	0.363111
CD4 on TD CD4+	LUAD	LUAD	CD4 on TD CD4+	Inverse variance weighted	11	-0.0029543	0.0669981	0.964828	0.363111
CD4 on TD CD4+	LUAD	LUAD	CD4 on TD CD4+	Simple mode	11	-0.107177	0.135742	0.448099	0.363111
CD4 on TD CD4+	LUAD	LUAD	CD4 on TD CD4+	Weighted mode	11	-0.0545371	0.104283	0.612384	0.363111
CD4 Treg %CD4	LUAD	LUAD	CD4 Treg %CD4	MR Egger	10	0.318852	0.254311	0.245317	0.351914
CD4 Treg %CD4	LUAD	LUAD	CD4 Treg %CD4	Weighted median	10	0.0952812	0.11685	0.414834	0.351914
CD4 Treg %CD4	LUAD	LUAD	CD4 Treg %CD4	Inverse variance weighted	10	0.072878	0.0850384	0.391444	0.351914
CD4 Treg %CD4	LUAD	LUAD	CD4 Treg %CD4	Simple mode	10	0.0504487	0.163698	0.764957	0.351914
CD4 Treg %CD4	LUAD	LUAD	CD4 Treg %CD4	Weighted mode	10	0.0820409	0.137144	0.564448	0.351914
CD4 Treg %T cell	LUAD	LUAD	CD4 Treg %T cell	MR Egger	8	0.332978	0.270233	0.263973	0.254633
CD4 Treg %T cell	LUAD	LUAD	CD4 Treg %T cell	Weighted median	8	-0.0088495	0.114843	0.938578	0.254633
CD4 Treg %T cell	LUAD	LUAD	CD4 Treg %T cell	Inverse variance weighted	8	0.00923686	0.107388	0.931455	0.254633
CD4 Treg %T cell	LUAD	LUAD	CD4 Treg %T cell	Simple mode	8	-0.103266	0.186878	0.597741	0.254633
CD4 Treg %T cell	LUAD	LUAD	CD4 Treg %T cell	Weighted mode	8	-0.0151029	0.123664	0.90623	0.254633
CD4 Treg AC	LUAD	LUAD	CD4 Treg AC	MR Egger	11	0.226734	0.27895	0.437299	0.33906
CD4 Treg AC	LUAD	LUAD	CD4 Treg AC	Weighted median	11	-0.0783971	0.119607	0.512174	0.33906
CD4 Treg AC	LUAD	LUAD	CD4 Treg AC	Inverse variance weighted	11	-0.11426	0.0983169	0.245171	0.33906
CD4 Treg AC	LUAD	LUAD	CD4 Treg AC	Simple mode	11	-0.0686576	0.167324	0.69022	0.33906
CD4 Treg AC	LUAD	LUAD	CD4 Treg AC	Weighted mode	11	-0.0517409	0.131405	0.70203	0.33906
CD4/CD8br	LUAD	LUAD	CD4/CD8br	MR Egger	5	-0.193293	0.287217	0.549161	0.157548
CD4/CD8br	LUAD	LUAD	CD4/CD8br	Weighted median	5	-0.0607758	0.136987	0.657287	0.157548
CD4/CD8br	LUAD	LUAD	CD4/CD8br	Inverse variance weighted	5	-0.0512552	0.107987	0.635042	0.157548
CD4/CD8br	LUAD	LUAD	CD4/CD8br	Simple mode	5	-0.0510266	0.169689	0.77862	0.157548
CD4/CD8br	LUAD	LUAD	CD4/CD8br	Weighted mode	5	-0.0818649	0.166196	0.648123	0.157548
CD4+ %leukocyte	LUAD	LUAD	CD4+ %leukocyte	MR Egger	5	-0.00710992	0.385819	0.986454	0.157312
CD4+ %leukocyte	LUAD	LUAD	CD4+ %leukocyte	Weighted median	5	-0.00016673	0.165594	0.999197	0.157312
CD4+ %leukocyte	LUAD	LUAD	CD4+ %leukocyte	Inverse variance weighted	5	0.031681	0.133927	0.813002	0.157312
CD4+ %leukocyte	LUAD	LUAD	CD4+ %leukocyte	Simple mode	5	-0.0606826	0.217364	0.793951	0.157312
CD4+ %leukocyte	LUAD	LUAD	CD4+ %leukocyte	Weighted mode	5	-0.0626857	0.22571	0.794986	0.157312
CD4+ %T cell	LUAD	LUAD	CD4+ %T cell	MR Egger	9	-0.225305	0.28577	0.456321	0.268191
CD4+ %T cell	LUAD	LUAD	CD4+ %T cell	Weighted median	9	-0.0485595	0.124248	0.695925	0.268191
CD4+ %T cell	LUAD	LUAD	CD4+ %T cell	Inverse variance weighted	9	-0.0157742	0.10339	0.878738	0.268191
CD4+ %T cell	LUAD	LUAD	CD4+ %T cell	Simple mode	9	-0.0708581	0.184624	0.711129	0.268191
CD4+ %T cell	LUAD	LUAD	CD4+ %T cell	Weighted mode	9	-0.0451222	0.15747	0.781742	0.268191
CD4+ AC	LUAD	LUAD	CD4+ AC	MR Egger	12	0.440273	0.315382	0.192931	0.396141
CD4+ AC	LUAD	LUAD	CD4+ AC	Weighted median	12	-0.0263537	0.102887	0.797841	0.396141
CD4+ AC	LUAD	LUAD	CD4+ AC	Inverse variance weighted	12	-0.073029	0.0774009	0.345417	0.396141
CD4+ AC	LUAD	LUAD	CD4+ AC	Simple mode	12	-0.0374932	0.150832	0.808269	0.396141
CD4+ AC	LUAD	LUAD	CD4+ AC	Weighted mode	12	-0.0440124	0.123221	0.727713	0.396141
CD4+ CD8dim %leukocyte	LUAD	LUAD	CD4+ CD8dim %leukocyte	MR Egger	12	-0.231357	0.157187	0.171818	0.604385
CD4+ CD8dim %leukocyte	LUAD	LUAD	CD4+ CD8dim %leukocyte	Weighted median	12	-0.140178	0.089058	0.115484	0.604385
CD4+ CD8dim %leukocyte	LUAD	LUAD	CD4+ CD8dim %leukocyte	Inverse variance weighted	12	-0.0884675	0.0682253	0.194735	0.604385
CD4+ CD8dim %leukocyte	LUAD	LUAD	CD4+ CD8dim %leukocyte	Simple mode	12	-0.133416	0.135435	0.345752	0.604385
CD4+ CD8dim %leukocyte	LUAD	LUAD	CD4+ CD8dim %leukocyte	Weighted mode	12	-0.144062	0.100288	0.17869	0.604385
CD4+ CD8dim %lymphocyte	LUAD	LUAD	CD4+ CD8dim %lymphocyte	MR Egger	10	-0.190978	0.162935	0.274874	0.558419
CD4+ CD8dim %lymphocyte	LUAD	LUAD	CD4+ CD8dim %lymphocyte	Weighted median	10	-0.142627	0.0905846	0.115368	0.558419
CD4+ CD8dim %lymphocyte	LUAD	LUAD	CD4+ CD8dim %lymphocyte	Inverse variance weighted	10	-0.108194	0.0709826	0.127451	0.558419
CD4+ CD8dim %lymphocyte	LUAD	LUAD	CD4+ CD8dim %lymphocyte	Simple mode	10	-0.153376	0.138416	0.296562	0.558419
CD4+ CD8dim %lymphocyte	LUAD	LUAD	CD4+ CD8dim %lymphocyte	Weighted mode	10	-0.155439	0.0903429	0.119444	0.558419
CD4+ CD8dim AC	LUAD	LUAD	CD4+ CD8dim AC	MR Egger	8	-0.199958	0.195801	0.346541	0.421498
CD4+ CD8dim AC	LUAD	LUAD	CD4+ CD8dim AC	Weighted median	8	-0.168286	0.0940032	0.0734197	0.421498
CD4+ CD8dim AC	LUAD	LUAD	CD4+ CD8dim AC	Inverse variance weighted	8	-0.132202	0.0779044	0.0897018	0.421498
CD4+ CD8dim AC	LUAD	LUAD	CD4+ CD8dim AC	Simple mode	8	-0.135211	0.142549	0.374453	0.421498
CD4+ CD8dim AC	LUAD	LUAD	CD4+ CD8dim AC	Weighted mode	8	-0.158383	0.0994605	0.155318	0.421498
CD40 on CD14- CD16+ monocyte	LUAD	LUAD	CD40 on CD14- CD16+ monocyte	MR Egger	15	0.0496684	0.0791896	0.541382	1.38878
CD40 on CD14- CD16+ monocyte	LUAD	LUAD	CD40 on CD14- CD16+ monocyte	Weighted median	15	0.0279508	0.0401769	0.486621	1.38878
CD40 on CD14- CD16+ monocyte	LUAD	LUAD	CD40 on CD14- CD16+ monocyte	Inverse variance weighted	15	0.0293892	0.0367203	0.423506	1.38878
CD40 on CD14- CD16+ monocyte	LUAD	LUAD	CD40 on CD14- CD16+ monocyte	Simple mode	15	0.0335605	0.0774932	0.671557	1.38878
CD40 on CD14- CD16+ monocyte	LUAD	LUAD	CD40 on CD14- CD16+ monocyte	Weighted mode	15	0.0284122	0.0377256	0.463851	1.38878
CD40 on CD14+ CD16- monocyte	LUAD	LUAD	CD40 on CD14+ CD16- monocyte	MR Egger	14	0.0865035	0.0679943	0.227397	1.05375
CD40 on CD14+ CD16- monocyte	LUAD	LUAD	CD40 on CD14+ CD16- monocyte	Weighted median	14	0.0371053	0.045639	0.416208	1.05375
CD40 on CD14+ CD16- monocyte	LUAD	LUAD	CD40 on CD14+ CD16- monocyte	Inverse variance weighted	14	0.0499778	0.0371618	0.178667	1.05375
CD40 on CD14+ CD16- monocyte	LUAD	LUAD	CD40 on CD14+ CD16- monocyte	Simple mode	14	-0.00721764	0.0875808	0.935575	1.05375
CD40 on CD14+ CD16- monocyte	LUAD	LUAD	CD40 on CD14+ CD16- monocyte	Weighted mode	14	0.0351351	0.0475123	0.472749	1.05375
CD40 on CD14+ CD16+ monocyte	LUAD	LUAD	CD40 on CD14+ CD16+ monocyte	MR Egger	12	0.0584089	0.0897394	0.5298	1.04366
CD40 on CD14+ CD16+ monocyte	LUAD	LUAD	CD40 on CD14+ CD16+ monocyte	Weighted median	12	0.0332226	0.0429227	0.438925	1.04366
CD40 on CD14+ CD16+ monocyte	LUAD	LUAD	CD40 on CD14+ CD16+ monocyte	Inverse variance weighted	12	0.0331148	0.0389511	0.395234	1.04366
CD40 on CD14+ CD16+ monocyte	LUAD	LUAD	CD40 on CD14+ CD16+ monocyte	Simple mode	12	0.0174274	0.0866113	0.844204	1.04366
CD40 on CD14+ CD16+ monocyte	LUAD	LUAD	CD40 on CD14+ CD16+ monocyte	Weighted mode	12	0.0365411	0.0409585	0.391411	1.04366
CD40 on monocytes	LUAD	LUAD	CD40 on monocytes	MR Egger	17	0.0866704	0.0634322	0.191964	1.23747
CD40 on monocytes	LUAD	LUAD	CD40 on monocytes	Weighted median	17	0.0370965	0.04052	0.359923	1.23747
CD40 on monocytes	LUAD	LUAD	CD40 on monocytes	Inverse variance weighted	17	0.0512557	0.032838	0.118556	1.23747
CD40 on monocytes	LUAD	LUAD	CD40 on monocytes	Simple mode	17	0.0428801	0.0741773	0.57126	1.23747
CD40 on monocytes	LUAD	LUAD	CD40 on monocytes	Weighted mode	17	0.0339742	0.0373403	0.376403	1.23747
CD45 on B cell	LUAD	LUAD	CD45 on B cell	MR Egger	8	-0.297763	0.336375	0.410113	0.269938
CD45 on B cell	LUAD	LUAD	CD45 on B cell	Weighted median	8	-0.0838649	0.124043	0.49898	0.269938
CD45 on B cell	LUAD	LUAD	CD45 on B cell	Inverse variance weighted	8	-0.0770991	0.09287	0.406435	0.269938
CD45 on B cell	LUAD	LUAD	CD45 on B cell	Simple mode	8	-0.0247902	0.155277	0.877665	0.269938
CD45 on B cell	LUAD	LUAD	CD45 on B cell	Weighted mode	8	-0.021513	0.162949	0.898681	0.269938
CD45 on basophil	LUAD	LUAD	CD45 on basophil	MR Egger	8	-0.102086	0.180004	0.591197	0.240301
CD45 on basophil	LUAD	LUAD	CD45 on basophil	Weighted median	8	0.0113241	0.0703538	0.872125	0.240301
CD45 on basophil	LUAD	LUAD	CD45 on basophil	Inverse variance weighted	8	0.0323428	0.0554503	0.559709	0.240301
CD45 on basophil	LUAD	LUAD	CD45 on basophil	Simple mode	8	-0.00488774	0.0988355	0.96194	0.240301
CD45 on basophil	LUAD	LUAD	CD45 on basophil	Weighted mode	8	0.000934885	0.0815745	0.991176	0.240301
CD45 on CD14+ monocyte	LUAD	LUAD	CD45 on CD14+ monocyte	MR Egger	8	0.0583114	0.18506	0.763361	0.260207
CD45 on CD14+ monocyte	LUAD	LUAD	CD45 on CD14+ monocyte	Weighted median	8	0.155766	0.111705	0.163185	0.260207
CD45 on CD14+ monocyte	LUAD	LUAD	CD45 on CD14+ monocyte	Inverse variance weighted	8	0.183105	0.0879279	0.0373017	0.260207
CD45 on CD14+ monocyte	LUAD	LUAD	CD45 on CD14+ monocyte	Simple mode	8	0.177911	0.142408	0.251708	0.260207
CD45 on CD14+ monocyte	LUAD	LUAD	CD45 on CD14+ monocyte	Weighted mode	8	0.136844	0.119067	0.288182	0.260207
CD45 on CD33- HLA DR-	LUAD	LUAD	CD45 on CD33- HLA DR-	MR Egger	8	-0.0532988	0.114417	0.657768	0.29696
CD45 on CD33- HLA DR-	LUAD	LUAD	CD45 on CD33- HLA DR-	Weighted median	8	-0.117455	0.0742686	0.113767	0.29696
CD45 on CD33- HLA DR-	LUAD	LUAD	CD45 on CD33- HLA DR-	Inverse variance weighted	8	-0.133004	0.0567034	0.018996	0.29696
CD45 on CD33- HLA DR-	LUAD	LUAD	CD45 on CD33- HLA DR-	Simple mode	8	-0.185933	0.105774	0.122188	0.29696
CD45 on CD33- HLA DR-	LUAD	LUAD	CD45 on CD33- HLA DR-	Weighted mode	8	-0.192841	0.0876615	0.0637466	0.29696
CD45 on CD33- HLA DR+	LUAD	LUAD	CD45 on CD33- HLA DR+	MR Egger	11	-0.39135	0.160624	0.0375844	0.414696
CD45 on CD33- HLA DR+	LUAD	LUAD	CD45 on CD33- HLA DR+	Weighted median	11	-0.102443	0.0726504	0.158515	0.414696
CD45 on CD33- HLA DR+	LUAD	LUAD	CD45 on CD33- HLA DR+	Inverse variance weighted	11	-0.0446605	0.0660528	0.498956	0.414696
CD45 on CD33- HLA DR+	LUAD	LUAD	CD45 on CD33- HLA DR+	Simple mode	11	0.0193629	0.156615	0.904055	0.414696
CD45 on CD33- HLA DR+	LUAD	LUAD	CD45 on CD33- HLA DR+	Weighted mode	11	-0.152436	0.0944812	0.137732	0.414696
CD45 on CD33br HLA DR+	LUAD	LUAD	CD45 on CD33br HLA DR+	MR Egger	9	-0.162997	0.225539	0.493297	0.27762
CD45 on CD33br HLA DR+	LUAD	LUAD	CD45 on CD33br HLA DR+	Weighted median	9	0.0802334	0.0927084	0.386798	0.27762
CD45 on CD33br HLA DR+	LUAD	LUAD	CD45 on CD33br HLA DR+	Inverse variance weighted	9	0.0607438	0.0682071	0.373155	0.27762
CD45 on CD33br HLA DR+	LUAD	LUAD	CD45 on CD33br HLA DR+	Simple mode	9	0.135332	0.130598	0.330391	0.27762
CD45 on CD33br HLA DR+	LUAD	LUAD	CD45 on CD33br HLA DR+	Weighted mode	9	0.107999	0.114339	0.372534	0.27762
CD45 on CD33br HLA DR+ CD14-	LUAD	LUAD	CD45 on CD33br HLA DR+ CD14-	MR Egger	11	0.024177	0.173031	0.891953	0.352759
CD45 on CD33br HLA DR+ CD14-	LUAD	LUAD	CD45 on CD33br HLA DR+ CD14-	Weighted median	11	0.0466971	0.082808	0.572809	0.352759
[truncated: 1,644 more rows]
