# Supplementary material for: Multi-omics analysis reveals glutathione metabolism-related immune suppression and constructs a prognostic model in lung adenocarcinoma
Source: Front Immunol. 2025 Jul 2;16:1608407. doi: 10.3389/fimmu.2025.1608407 (PMC12263636; doi:10.3389/fimmu.2025.1608407)
Supplement: Supplementary file 4 [file Table2.xlsx]

## Sheet: Sheet1
outcome	exposure	method	Q	Q_df	Q_pval
LUAD	5-oxoproline levels	MR Egger	14.9943	9	0.0910922
LUAD	5-oxoproline levels	Inverse variance weighted	16.1027	10	0.0967297
LUAD	CD28- CD25++ CD8br %CD8br	MR Egger	5.20337	11	0.920918
LUAD	CD28- CD25++ CD8br %CD8br	Inverse variance weighted	5.51846	12	0.938389
CD28- CD25++ CD8+ T cell %CD8+ T cell || id:ebi-a-GCST90001677	5-oxoproline levels	MR Egger	16.2953	9	0.0609652
CD28- CD25++ CD8+ T cell %CD8+ T cell || id:ebi-a-GCST90001677	5-oxoproline levels	Inverse variance weighted	16.4023	10	0.0886803
