# Supplementary material for: Multi-omics analysis reveals glutathione metabolism-related immune suppression and constructs a prognostic model in lung adenocarcinoma
Source: Front Immunol. 2025 Jul 2;16:1608407. doi: 10.3389/fimmu.2025.1608407 (PMC12263636; doi:10.3389/fimmu.2025.1608407)
Supplement: Supplementary file 5 [file Table3.xlsx]

## Sheet: Sheet1
outcome	exposure	egger_intercept	se	pval
LUAD	5-oxoproline levels	0.0291507	0.0357392	0.435753
LUAD	CD28- CD25++ CD8br %CD8br	-0.0165594	0.0295005	0.58583
CD28- CD25++ CD8+ T cell %CD8+ T cell || id:ebi-a-GCST90001677	5-oxoproline levels	-0.00907748	0.0373384	0.813368
